# Supplementary material for: NUP62 localizes to ALS/FTLD pathological assemblies and contributes to TDP-43 insolubility
Source: Nat Commun. 2022 Jun 13;13:3380. doi: 10.1038/s41467-022-31098-6 (PMC9192689; doi:10.1038/s41467-022-31098-6)
Supplement: Supplementary file 8 — Source Data [file 41467_2022_31098_MOESM8_ESM.xlsx]

## Sheet: Figure 1
D. Nuc/Cyto TDP-43 vs. Nuc/Cyto NUP62 (mean intensity/um^2)						F. Nuc NUP62 (norm. mean signal/um^2)									G. Cyto NUP62 puncta/cell
NUP62	Isogenic Control	C9ORF72				Raw	Control	C9ORF72	Normalized	Control	C9ORF72	p-value:			Control	C9ORF72	p-value:
2.57008	5.78454						308.46	412.11		9495.52	12686.2	<0.0001			0	11	<0.0001
5.01372	6.85888						276.67	365.93		8516.91	11264.7				0	10
3.10637	6.81511						316.53	370.66		9743.94	11410.3				0	8
3.5408	5.72057						260.54	327.15		8020.37	10070.9				0	9
3.58503	7.86029						290.09	324.44		8930.03	9987.44				0	4
2.61127	5.45577						248.96	444.68		7663.89	13688.9				0	4
4.32224	6.75101						287.48	276.65		8849.68	8516.29				0	6
5.32428	7.56621						252.86	243.33		7783.95	7490.58				0	4
3.43046	4.3539						262.34	326.8		8075.78	10060.1				0	2
4.88844	9.06876						239.83	315.75		7382.84	9719.93				0	4
3.93879	8.69165						352.27	318.11		10844.2	9792.58				0	4
3.19429	5.61745						267.39	343.96		8231.24	10588.3				0	2
4.9851	9.71913						294.36	290.72		9061.47	8949.42				0	6
3.19671	4.90737						262.2	324.65		8071.47	9993.91				0	4
3.25143	6.02382						261.77	386.44		8058.23	11896				0	5
3.91145	6.96504						229.1	317.16		7052.53	9763.34				0	2
3.78626	6.20249						270.79	234.9		8335.9	7231.08				1	8
3.90645	6.66829						284.45	322.64		8756.41	9932.03				1	2
3.77288	3.85937						394.61	339.35		12147.5	10446.4				0	2
3.16104	6.43423						378.74	331.57		11659	10206.9				0	4
3.42644	7.73805						342.01	341.48		10528.3	10512				0	2
5.32349	8.70615						336.16	293.51		10348.2	9035.31				2	0
4.97032	6.6369						403.28	81.66		12414.4	2513.79				2	1
2.24561	4.68196						426.63	189.71		13133.2	5839.96				0	1
3.78764	8.669						405.9	261.47		12495.1	8049				0	5
4.84184	6.64777						356.71	96.84		10980.8	2981.09				0	4
5.4756	7.44937						375.56	81.93		11561.1	2522.1				0	3
5.90937	8.80463						339.04	228.48		10436.9	7033.45				1	1
2.97837	4.08225						361.83	290.64		11138.4	8946.96				1	0
4.55016	8.96905						389.15	277.73		11979.5	8549.54				0	0
5.01598	8.40625						379.82	248.4		11692.2	7646.66				0	0
3.57491	5.67599						386.16	228.77		11887.4	7042.37				0	0
3.43691	4.68238						374.55	254.03		11530	7819.97				2	0
4.51437	7.05716						339.84	324.3		10461.5	9983.13				2	2
3.98926	6.86676						404.89	358.94		12464	11049.5				3	3
3.69104	5.01321						369.08	308.23		11361.6	9488.44				0	0
6.19014	6.94247						372.55	347.02		11468.4	10682.5				0	2
4.18588	4.72213						306.51	334.2		9435.49	10287.9				0	1
4.5099	7.65878						365.51	243.56		11251.7	7497.66				0	0
4.26371	4.995						174.96	291.63		5385.91	8977.43				0	0
4.91841	5.13636						375.57	125.55		11561.4	3864.89				0	0
3.74502	6.14189						334.15	265.8		10286.4	8182.29				0	3
4.22379	5.38996						295.5	334.64		9096.56	10301.4				5
2.92824	6.12429						331.74	289.67		10212.2	8917.1				3
4.69818	6.54116						336.44	280.01		10356.8	8619.73				4
4.50349	5.88905						387.32	286.92		11923.1	8832.44				4
5.39282	10.1776						380.66	235.45		11718.1	7248.01				7
4.06971	6.94491						371.44	347.28		11434.3	10690.5				3
3.65136	6.74628						350.62	225.42		10793.4	6939.25				5
5.01337	8.80543						349.34	149.78		10754	4610.77				3
3.36442	3.79698						364	85.46		11205.2	2630.77				5
5.12764	6.9496						562.27	200.37		17308.7	6168.12				2
7.24471	9.86957						437.96	111.02		13482	3417.6				0
3.1947	5.48906						294.91	92.82		9078.4	2857.34				3
3.84893	6.26995						491.55	84.58		15131.7	2603.68				3
2.4039	5.05939						548.77	186.07		16893.1	5727.91				3
3.35244	5.0563						405.4	317.53		12479.7	9774.73				2
3.64232	5.53658						537.14	179.82		16535.1	5535.51				0
3.3434	6.05722						459.14			14134					0
3.24848	6.04397														0
3.4582	5.51057					Average	346.627								0
5.04676	10.5794														0
5.92444	10.1551														0
2.66607	5.47661														0
6.4847	13.1126														0
5.78545	9.51943														0
3.01131	5.03746														0
3.70299	7.64949														4
2.32368	4.52295														4
4.77565	6.13227														2
3.28503	6.49467
5.12341	6.38345
2.89344	6.00278
3.93701	5.77288
2.91461	6.04729
4.33604	6.35136
3.50466	6.11075
4.04868	5.3553
2.67968	3.63163
5.11414	6.96305
7.41129	9.02922
4.45635	6.6884
6.01625	11.0668
3.57149	6.47127
4.15411	7.78803
3.97404	5.85
3.48304	6.37774
3.79067	6.63679
3.04692	5.44973
3.62716	6.1918
4.62382	9.40186
3.15148	7.70679
5.26081	9.42652
2.68587	4.63465
2.52209	4.41457
3.33726	7.69784
2.69708	4.2051
3.44503	7.2335
3.26054	5.22247
1.51903	5.80172
2.38258	4.58717
2.13007	5.21209
2.52482	6.42606
3.0373		4.93457
4.29262		7.95124
3.16453		5.67755
4.53765		7.06078
3.5281		6.95422
5.10019		5.36669
6.58746		8.45295
5.68771		5.96114
4.45231		5.86499
2.33356		3.12603
2.68697		4.18971
5.20383		7.24863
4.13647		5.00868
4.47034		7.54304
4.102		6.62275
5.09898		5.94066
3.47547		4.84319
2.50183		3.5036
4.6558		7.07075
4.10635		4.55924
4.67912		4.00069
3.7023		4.26635
4.89643		5.78715
4.59666		5.22963
3.71565		7.234
3.53352		3.42358
3.28644		3.93436
2.75087		4.83302
6.2882		9.16153
3.50672		5.32496
4.22056		7.20021
3.98093		8.20906
6.00578		7.90512
4.71153		7.10391
5.33284		5.38934
3.42806		8.10816
4.93317		5.78946
5.93356		5.99234
6.85621		7.02422
6.07521		8.04452
5.08038		7.89639
5.64731		8.35011
5.75892		6.74829
7.32415		6.27637
4.00371		5.26436
4.59983		5.76537
3.23691		5.85135
4.86227		8.80589
5.83943		11.2029
5.36714		9.11483
3.13733		4.56022
2.86166		7.45517
1.10062		2.19393
2.63995		4.76235
3.44156		8.37955
3.64108		5.9305
2.56571		3.90451
4.89855		11.183
2.3276		5.41644
5.5111		8.53084
3.04962		5.72257
4.27635		6.79131
3.85579		5.61857
3.62416		5.72086
2.49911		5.37564
3.17446		6.97169
2.1802		4.61963
2.92624		5.95343
5.29887		7.603
2.14561		4.801
2.65201		4.39904
2.39743		4.82954
3.87431		7.97933
2.58836		5.08531
3.33198		5.52405
2.94528		5.91501
4.20332		7.26956
3.21989		6.69448
3.37653		6.98794
3.07486		6.19747
3.3391		4.89614
3.07724		8.80564
3.49574		5.1558
3.29006		4.37303
3.11191		6.14151
3.72904		7.45033
4.47706		6.11392
3.78264		6.70055
2.68627		5.27616
1.95247		5.47231
3.40597		6.82084
3.0256		5.44768
2.79269		6.94411
2.35486		4.46214
2.52715		4.96471
1.93307		5.88228
3.33232		5.40046
2.27849		3.47179
4.88511		8.33385
3.22553		4.24878
3.27787		5.64856
4.27847		5.20647

## Sheet: Figure 2
E. Puncta area				G. Intensity plot					H. Intensity Plot
G3BP1	TDP-43			Pixels	GR50	G3BP1	TDP43		Pixels	GR50	Nup62	TDP43
4.47	3.93	p-value		0	54.2301	28.4005	28.891		0	29.1195	44.8177	52.5305
3.35	1.48	0.0179		0.067	55.6261	24.9817	28.5668		0.051	29.3403	42.7448	56.2827
1.51	2.74			0.135	53.8071	25.6654	31.2257		0.101	29.5059	40.8149	54.1012
9.47	6.37			0.202	54.8223	28.8156	33.0739		0.152	29.4231	39.9571	50.6108
3.37	2.71			0.269	52.1151	28.8645	32.0687		0.202	28.9539	46.5332	52.356
2.81	1.55			0.337	57.9103	32.0635	30.8366		0.253	29.8924	49.2495	54.712
2.72	1.88			0.404	57.7834	28.1807	30.1881		0.303	30.6376	51.7512	56.5445
3.1	1.68			0.471	59.1371	27.7656	26.6861		0.354	30.472	49.5354	61.1693
4.44	2.34			0.539	62.7327	31.2088	24.8055		0.404	32.1557	48.1773	62.6527
5.47	2.69			0.606	61.0406	28.8889	25.9079		0.455	34.0878	50.1787	64.9215
5.31	1.63			0.673	57.8257	31.2088	25.5512		0.505	37.4275	52.4661	67.8011
2.82	3.8			0.741	63.5787	33.9927	26.6213		0.556	41.9542	52.0372	74.8691
2	3.51			0.808	59.687	36.8987	27.0104		0.606	46.9776	54.9678	77.9232
2.53	4.41			0.876	64.1709	40.0733	29.1829		0.657	52.0011	55.0393	81.4136
6.29	2.33			0.943	71.8697	41.221	30.4151		0.707	56.6934	65.1179	79.8429
5.59	1.88			1.01	67.978	37.4603	30.0584		0.758	61.5512	65.1179	84.0314
5.88	3.59			1.078	69.8816	45.2259	33.2361		0.808	66.4643	69.6926	83.8569
1.43	3.47			1.145	82.6565	63.4432	38.4241		0.859	68.7828	73.624	88.4817
3.76	2.2			1.212	84.3063	68.6447	42.5421		0.909	72.2053	83.1308	89.267
3.06				1.28	76.0575	93.1136	49.6433		0.96	74.8275	87.2766	89.9651
3.96				1.347	80.9222	100	49.4488		1.01	80.2098	90.1358	86.9982
2.82				1.414	80.7107	100	51.9455		1.061	84.902	90.7077	85.9511
3.92				1.482	80.2876	100	63.7484		1.111	89.0422	95.9257	84.7295
4.53				1.549	84.6447	100	57.7821		1.162	91.9956	95.2109	86.5619
4.65				1.616	90.6514	98.9499	63.7484		1.212	95.5838	96.426	83.6824
4.57				1.684	85.4061	100	64.2996		1.263	97.4055	96.0686	87.5218
3.43				1.751	84.6447	100	66.3424		1.313	98.0127	96.426	91.0122
				1.818	88.8325	100	62.8729		1.364	98.5647	100	90.4014
				1.886	88.198	100	68.6122		1.414	99.6964	97.9271	93.0192
				1.953	94.247	100	66.7639		1.465	100	91.208	92.0593
				2.02	93.4856	100	63.035		1.515	98.6751	96.0686	93.0192
				2.088	93.1895	100	69.9092		1.566	96.2186	97.8556	99.1274
				2.155	94.8816	100	71.4981		1.616	94.3693	95.7827	100
				2.222	92.0897	100	70.2983		1.667	92.52	84.203	97.993
				2.29	98.2233	100	80.2205		1.717	92.6304	80.9149	92.7574
				2.357	100.888	100	82.9767		1.768	92.4096	84.7748	88.6562
				2.425	96.0237	99.9267	84.3385		1.818	93.8725	92.2802	86.6492
				2.492	98.9425	99.072	78.0156		1.869	94.2865	96.569	87.0855
				2.559	100	100	80.8366		1.919	94.5073	97.9986	85.3403
				2.627	101.481	98.2906	88.489		1.97	94.2589	87.8485	83.9441
				2.694	99.8308	96.1416	101.816		2.02	94.3693	90.8506	85.3403
				2.761	96.5736	100	95.1038		2.071	94.5349	88.3488	87.5218
				2.829	96.066	98.8034	95.7523		2.121	94.3417	90.9221	87.8709
				2.896	102.369	99.3651	98.5409		2.172	91.9128	89.9929	83.6824
				2.963	93.4433	97.6557	100		2.222	91.0571	83.9171	82.1117
				3.031	93.7817	100	91.1154		2.273	90.7811	84.203	82.4607
				3.098	90.1015	100	93.5798		2.323	91.9404	77.7698	80.7155
				3.165	94.8816	100	94.3256		2.374	92.4096	83.2023	81.7626
				3.233	95.9814	100	86.8677		2.425	90.5327	87.9199	83.3333
				3.3	93.1472	100	85.6355		2.475	89.9255	85.2037	85.5148
				3.367	85.533	100	80.0908		2.526	87.0549	84.4174	84.8167
				3.435	90.6514	100	85.7977		2.576	86.0061	80.2716	87.5218
				3.502	88.6633	100	78.3074		2.627	83.2183	79.0565	85.8639
				3.569	84.687	100	78.7938		2.677	85.316	78.4132	86.0384
				3.637	79.4416	88.9866	73.3139		2.728	84.8744	80.629	87.0855
				3.704	75.8883	79.4628	65.5318		2.778	83.4667	78.842	84.904
				3.771	73.308	71.4774	67.7043		2.829	80.265	79.3424	90.5759
				3.839	69.3316	57.6313	52.4968		2.879	79.0781	82.8449	89.0052
				3.906	63.0288	51.4286	51.8158		2.93	78.9953	80.8435	88.4817
				3.974	64.0017	35.409	48.1842		2.98	77.422	78.1987	84.7295
				4.041	59.4755	37.4359	50.0648		3.031	74.2755	78.5561	82.7225
				4.108	57.022	29.8901	39.8184		3.081	70.5493	76.9836	80.0174
				4.176	56.5144	29.304	37.0298		3.132	68.1203	70.6219	77.4869
				4.243	57.2758	24.0781	31.8093		3.182	64.9738	64.1172	82.548
				4.31	58.291	23.4676	35.8625		3.233	62.0756	64.9035	79.1449
				4.378	56.1337	21.8071	27.594		3.283	58.3218	61.1151	76.7016
				4.445	55.5415	23.9316	27.5616		3.334	55.2029	58.8992	74.3456
				4.512	55.7107	24.127	27.1401		3.384	51.2007	60.6147	72.7749
				4.58	60.8714	23.0037	25.5188		3.435	48.8269	63.1165	68.3246
				4.647	58.2487	21.3675	28.6641		3.485	47.0052	66.3331	63.8743
				4.714	54.2301	21.7582	23.1517		3.536	46.2048	61.3295	63.6998
				4.782	57.9526	22.442	23.2814		3.586	44.8247	61.258	59.6859
				4.849	51.1421	19.9756	25.0973		3.637	43.2514	61.8299	58.2897
				4.916	43.9509	21.7094	25.1297		3.687	42.5062	66.2616	60.8202
				4.984	45.0931	18.2173	26.9455		3.738	41.8162	60.5433	61.6056
									3.788	41.1537	61.1151	61.1693
									3.839	40.5741	61.1866	58.6387
									3.889	39.7185	63.2595	57.2426
									3.94	38.2832	67.1908	55.4101
									3.99	36.7099	68.1916	56.8063
									4.041	36.2683	66.8334	58.8133
									4.091	36.3235	67.9771	60.4712

## Sheet: Figure 3
	C. Nuc NUP62 (norm. mean signal/um^2)								E. Nuc/Cyto NUP62				F. Cyto NUP62 Puncta/cell					G. Cyto NUP62 puncta area
	eGFP	31.25	62.5	125	250				eGFP	GR50	p-value		eGFP	GR50	p-value		Average	eGFP	GR50	p-value
	87.1369	78.5209	60.6408	81.9992	83.0105				1.69408	1.42073	<0.0001		4	5	0.0005		Experiment 1	1.21	1.60698	0.0485
	91.0974	72.7695	68.6212	65.049	119.174				1.36373	1.41277			4	5			Experiment 2	1.21091	1.44238
	99.059	94.2407	68.4459	85.6278	94.5945				1.99373	1.4384			6	10			Experiment 3	1.15893	1.23545
	111.538	78.6242	69.9205	89.1061	111.82				1.45478	1.53153			5	3
	101.717	60.6493	82.4156	92.1712	92.4311				1.87166	1.43606			2	3
	114.851	153.989	77.0463	85.9941	103.42				1.9333	1.70437			6	2			Sample size	eGFP	GR50
	111.028	139.596	57.7103	50.4844	96.5043				1.88333	1.56813			3	10			Experiment 1	27	53
	108.658	113.251	58.5901	94.9107	131.814				2.2016	1.88765			4	4			Experiment 2	33	42
	92.4624	94.7765	49.5827	104.025	122.957				2.42417	1.89134			4	6			Experiment 3	28	22
	87.2965	111.711	59.163	65.3213	92.7129				1.43352	1.94857			11	3
	124.312	101.107	50.6848	70.5874	89.366				2.06456	1.70494			5	7				88	117
	90.2395	87.6135	60.9038	67.8417	101.514				2.30164	1.38442			5	4
	110.371	116.391	59.6076	63.0484	95.5807				2.02285	1.78172			1	3
	97.4936	97.4442	60.6493	72.995	87.5877				2.03471	1.81201			4	8
	96.6921	118.358	153.989	82.1495	85.2646				3.08716	1.66168			11	10
	95.5776	142.618	139.596	70.8848	106.432				1.42865	1.50494			1	5
	102.869	126.288	113.251	92.4186	118.454				3.54968	1.96408			1	3
	109.926	111.542	94.7765	102.869	99.7791				1.8497	1.1175			1	3
	97.91	66.5152	111.711	57.0779	100.222				1.57834	1.30438			6	10
	84.3254	55.8961	101.107	74.4696	108.948				2.0546	1.45447			5	5
	81.5484	87.4956	87.6135	70.6437	137.165				1.69354	1.17226			2	5
	129.406	95.2923	116.391	96.3196	100.996				1.17208	1.21392			2	6
	105.258	59.8534	97.4442	82.8915	122.817				2.46696	1.17833			8	2
	74.1878	59.9492	118.358	99.3784	136.745				2.76969	1.12491			4	13
	111.247	77.5913	142.618	90.6152	131.903				2.27718	1.05687			0	11
	88.7868	106.943	126.288	133.863	121.276				1.90573	1.74371			0	4
	95.0046	125.322	111.542	124.924	137.4				2.66341	1.25154			1	6
	97.6431	108.896	66.5152	116.752	131.829				3.35155	1.28897			1	0
	115.948	114.865	55.8961	123.554	123.605				2.27455	2.20341			3	7
	51.1503	112.05	87.4956	120.274	82.4182				2.11068	1.4557			4	12
	100.149	129.176	95.2923	98.1516	102.393				2.34514	1.2385			9	11
	86.066	163.878	59.8534	109.611	100.053				2.21322	2.33224			0	1
	101.947	165.809	59.9492	92.0793	89.7503				2.60818	2.2788			0	16
	88.741	111.232	77.5913	94.5259	89.6745				2.73325	2.54406			0	8
	117.415	105.226	106.943	92.2341	86.4245				2.54834	2.03284			8	3
	123.605	89.4927	125.322	86.7145	113.227				2.55498	2.31511			4	6
	95.8745	125.197	108.896	144.961	101.226				2.55099	1.678			6	11
	95.3881	103.936	114.865	86.8007	97.714				2.38576	2.46795			5	19
	93.9216	115.167	112.05	82.871	118.482				2.46721	2.45048			5	18
	102.013	101.247	129.176	64.0035	95.9341				1.69269	0.907293				15
	76.4122	51.4156	163.878	68.4643	91.4639				2.69254	2.88228				13
	93.9511	102.19	165.809	89.1592	100.755				1.76251	1.11168				2
	122.632	97.7021	111.232	92.5672	85.9756				2.78637	1.84709				8
	147.224	74.054	105.226	94.6854	80.9868				2.75727	1.3171				9
	123.436	35.3873	89.4927	105.093	130.128				2.15314	1.70319				4
	130.348	96.0985	125.197	71.6763	133.369				2.47351	2.47899				2
	107.231	76.213	103.936	82.6213	108.77				2.31301	2.49825
	95.4323	70.0229	115.167	72.8492	119.386				2.46766	3.24368
	117.879	116.882	101.247	106.206	106.996				2.10109	2.36726
	114.01	78.3059	51.4156	95.1027	103.199				2.17882	2.39098
	75.6974	75.8368	102.19	99.8828	83.9681				2.51979	2.568
	79.721	86.7944	97.7021	62.2963	94.0594				2.89569	2.54431
	122.492	70.6552	74.054	57.6364	63.3491				2.48337	2.67031
	99.4781	78.5241	35.3873	83.2694	91.2425				1.17962	2.53467
	86.3607	82.2893	96.0985	91.5018	76.7631				1.21239	2.4688
	81.0254	100.041	76.213	95.5232	89.0833				2.38535	1.98841
	80.7896	74.8662	70.0229	83.2947	91.1793				2.43297	2.06439
	99.2865	88.1696	116.882	88.4289	96.4906				1.89203	1.64736
	128.535	89.9527	78.3059	99.1841	88.451				2.11037	2.06807
	45.2327	100.999	75.8368	75.0591	85.9756				2.62383	3.16729
	120.377	90.487	86.7944	71.3792	75.3913				1.71437	2.23391
	100.856	92.0139	70.6552	124.694	102.257				1.24121	1.93536
	116.192		78.5241	68.2493	54.9524				3.12498	1.30132
	62.4327		82.2893	63.8328	87.7983				1.89533	2.46185
	79.3378		100.041		82.6973				2.46226	2.89924
	82.6171		74.8662		66.7664				3.47426	2.04862
	104.349		88.1696		68.5458				2.02623	1.97193
	86.4418		89.9527		69.5297				2.45955	1.41649
	64.6213		100.999		65.9848				2.57217	1.28353
	70.1262		90.487		82.3414				3.53027	1.27672
	96.3535		92.0139		67.7503				2.88509	1.8451
	106.619				65.2382				2.39913	1.44893
	84.3931				70.5624				2.89816	1.56358
	85.668				108.091				3.49919	1.52101
	89.279				73.8282				2.71066	1.42231
	117.651				64.4287				3.90541	1.54784
	91.2392				61.5956				3.19303	1.48125
	87.4362				64.7008				2.10292	1.54817
	98.2135				61.2676				1.67653	1.70883
	111.299				66.2709				2.57449	1.76741
	112.443				83.5347				2.77204	1.68681
	100.506				62.3562				2.46741	1.79953
	102.804				67.8549				1.79838	1.25918
	113.082				78.9013				2.54947	1.60561
	93.7401				75.5867				1.81585	1.11938
	96.9332				80.1643				1.63797	1.48625
	110.309				77.9941				1.49488	1.6975
	135.016				81.1273				1.29422	2.00291
	98.9344				82.3275				1.23199	1.72204
	126.508				87.2052				0.976763	1.31623
	90.5755				78.7617				1.42879	2.53864
	109.522				72.1465				1.73002	2.83425
	89.1592				61.6165				1.92277	2.77769
	99.8765				87.5192				1.16421	2.28634
	90.7241				66.7943				1.23852	2.58221
	116.237				68.1341				1.79867	2.01941
	100.208				68.1271					3.32313
	82.6086				72.4256					2.82092
	91.9317				91.4339					2.45556
	89.529				71.5812					3.59408
	94.9889				72.0557					2.43188
	74.5975				72.0069					2.10439
	75.8842				78.8733					1.48585
	106.933				72.0976					2.33586
					82.6555					1.94346
					87.2401					2.67467
					86.612					2.17102
					92.2503					2.44718
					70.5136					2.70512
					66.6756					2.64582
					68.2108					2.37299
					52.9567					1.95153
					58.8323					1.8748
					61.142					1.50872
					63.0889					1.59764
					55.5037					1.51813
					58.5811					1.59969
					60.5907					1.34324
					88.2728					1.4085
					97.6235					1.284
										1.12666
Significance	adjusted p-values									1.14792
eGFP vs 125 ng	0.0091									1.6578
eGFP vs 250 ng	0.0024									1.92288
										1.93803
										1.94646
										1.61887
										2.02536
										1.17834
										1.49829
										1.5107
										1.21117
										1.24714
										1.58942
										1.72938
										1.27563
										0.898485
										1.39717

## Sheet: Figure 4
D. Cyto NUP62/NeuN (percent overlap)												F. Cyto NUP98/NeuN (percent overlap)
Individual Cells							Average/animal					Individual Cells							Average/animal
Control			GR50				Control	GR50				Control			GR50				Control	GR50
Mouse 1	Mouse 2	Mouse 3	Mouse 1	Mouse 2	Mouse 3		4.64433	11.0721				Mouse 1	Mouse 2	Mouse 3	Mouse 1	Mouse 2	Mouse 3		3.24538	6.32625
18.3	4.9	8.3	8.7	10.6	21.5		6.14687	10.2326				0	0.1	0.03	14.8	1.1	0		1.04134	6.29651
13.7	11.9	1.5	14.2	19	33.9		7.41429	11.6861				0	0.1	0.1	31.7	9	0		0.0959259	7.90168
4.1	0	4.5	10.5	19.1	19.5							5	0	0	0	2.7	0.7
8.1	1.1	13.5	30.2	5.2	19.2							9.8	12.5	0.3	0.2	8.9	70.2		p-value: 0.0074
13.8	0.3	3.9	41.6	17.6	24.7		p-value: 0.0055					0.4	0.3	0.02	0.8	6	0.9
1.8	5.7	3.9	28.8	12.5	9.5							4.8	0.03	0.01	0	0	6.8
0.6	9	9.4	26.5	10.2	43.5							6.9	0.1	0	17.9	0	11.5
0.5	7.8	13.6	11.8	7	17.7							2.3	0	0	0.9	12.4	1.6
4.7	16.4	9.9	21.4	7.9	10							0.7	5.8	0	8.3	13.8	0.5
2.6	6.9	9.7	9.3	22.7	6.5							33.3	0.1	1	0	2.8	8
0.03	6	3.9	19.8	36.7	2							0.3	2.2	0.1	0	30.2	0
0	4.1	5.9	7.5	4.8	9.2							0	0.1	0	0	1.7	16.8
6.7	8	8.7	7.1	2.5	1.1							0	0.2	0	0	0	8.9
0.9	1	4.1	15	11.9	10.3							8.8	0.6	0.1	9	0.9	7.3
3.9	0.3	3.1	0.9	2.3	8.2							0	1.2	0	0	14.1	3.7
0.5	6.5	3.1	8.9	4.8	16.6							4	1.1	0.2	11.5	17.3	5.9
2.6	5.7	7.1	13.5	19.5	3.1							0.6	0.2	0.1	0	0	5.1
5.6	5.2	8	8.6	12.7	13.2							1.2	0.4	0.3	2.5	21.4	7.1
10.3	3.2	10.8	11.8	5.6	10							0.1	0.5	0.1	0	0.6	13.2
2.1	4.8	4.7	10.4	13.7	13.3							0	0	0.1	0	0.5	0.1
14	10.8	4.6	13.1	5.6	14.9							3	0.8	0	0	0.1	0
9.5	7.6	6.1	8.8	11.7	9.3							10.1	0.2	0	0	2.2	0.4
1	7	2.1	7.9	16.3	1.7							0.1	2.7	0	0	6.6	0.2
0.6	8.3	5.8	5.1	14.5	0							3	0.3	0.1	5.6	6.8	0
3.6	0	3.5	7.5	8.4	7.9							0	5.8	0	9.9	25.9	3.5
0.7	10.5	12.1	7.6	4	1.8							0	0.4	0.03	6	0	1.5
0.4	12.4	16.5	6.4	3.4	3.9							0	1.6	0	5.1	3.9	0.8
2.3	6.9	19.3	1.7	6.2	9.2							0	0		6.9	10.7	0.5
1.3	3.9		2.3	10.3	8.6							0.7	10.9		1.5	13.6	4
5.1	6.6		5.6	6.2	3							0	4.5		0	17.4	13.7
	6.1		0.5	8	5.3							0	2.8		3.1	1.2	0
	7.8		3.2	5.3	9.1							2.1	1.9		0	0	0
			1.7	5.2	4.5							0	4.1		15.1	0	8.2
			10.7	7.8	27.8							0	0.1		0.2	0	18.8
			17.7	9.4	10.6							1.3	3.5		76.1	9	0
			1.4	8.9	10.1							4.6	0		6.3	7	4.8
			4.7	8.2								0	8		5.7	2.9	0
			4.1	12								0	0.1		2.5	1.2	0
			12.6	4.7								2.7	1.4		0	1.3	14.3
			9.8	10.8								0	0		18.1	3.9	5.7
			12.8	7.3								0	0.02		2.9	9.2	1
			12.7	10.7								7.8	1.1		0	33.1	2
			11.7	8.8								0	1.9		0.3	0	4.4
												0	0.1		5.1	0	3.7
												0	1.4		5.3	16.7	5.4
												0	0		1.6	0	17.4
												0	3		0	8.2	19.2
												6.5	0		1	3.7	17
												0	0.3		0	2.5	1.5
												41.5	0.1		0.4	0.3	3.5
												0.1	0.2		0.6	0	48
												0.7	0.8		2.9	0	7.5
												93.3	1.3		10	16.5	9.8
												0	1.5		0	1	0
												5.9	1.7		0.6	0.3	0.4
												0.1	1.3		1.1	45.9	7.9
												0	0.9		2	3.4	5.5
												1.5	0		0	33.2	0
												0	0.1		17.6	1.1	6.6
												0	0.3		2.5	10.1	0.6
												0	0.04		0	0.8	1.3
												0	2.3		0	0	0.6
												0	0		8.1	42.5	1.7
												29.7	0		0	4.8	0
												8.1	2.1		0	0	13.8
												8	2.2		0	0.1	5.4
												3	0		0	0	5.8
												0	0		1.1	0.6	20.2
												3.1	0.03		0	0.7	20.7
												1.5	0		0	1	20.4
												5.4	0.2		0	2.9	2.2
												3.3	0.1		0	0	0.1
												0.2	0		20.7	3.6	11.6
												0	0.02		1.1	0	8.7
												0	0		5.3	0	5.9
												6.4	0		8.8	0.9	16.2
												0.4	0		8.8	0	4.9
												1.8	0.03		1.8	6.8	0
												0	0.02		21.2	5.1	4.9
												0	0		3	1.9	8.1
												0.5	0.02		0	0	4.2
												0.1	0		0	0	17.2
												9.2	0		0	22.8	26.4
												0	0		0	0	7.2
												1.3	0.1		0	0	0
												2.8	0		0	4.7	0
												1	0.3		18.3		0.3
												0.4	0.2		1.2		0.2
												6.2	0.03		0		17.9
												3	1.1		0.7		27.7
												0.8	0.1		0		23.4
												0	0.03		0		9.1
												1.4	0		10.8		0
												0	1.2		9.7		73
												0	2.6		8.3		2.8
												0	0.2		12.4		1.6
												0.8	0.9		11.5		0.3
												0	0.1		7		1
												0	0.1		0		0.1
												32.3	0.4		0		0.1
												1	0		0		9.9
												0	0		1.1		13.3
												0	0.1		2.8		0
												0.2	0		0		12.2
												0	0		0		11.8
												0.9	4.4		9.3		12.5
												0.3	0.1		0		0.1
												0	0.4		2		0.9
												0	0.7		5.2		0.1
												1.5	0.4		6.3		0
												0.1	0.1		0.4		0.9
												0	0.2		6.6		0
												0	0.2		0.4		23.6
												0	6.4		0.4		8.2
												2.3	0		0		8.3
												0	5.7		3.2		64.6
												1	0.05		42.1		0
												5	0.1		0.03		0
												0	0		7.3		0
												0			0		0
												0			0		2.1
												0			11		0
												10.6			25.9		22.5
												0			13.4		1
												0			4		0
												0			0		12.1
												0			0		1.4
												4.6			23.1		0.1
												0.5			0		0
												0			0		0
															0		27.3
															0.7		6.9
															0		0.4
															29.9		0
															5.2		13.9
															4.4		15.4
															0		0.3
															1.8		47.8
															0		35.9
															0		0
															16.6		29.2
															38.2		7.5
															0		0
															21.2		0
															3.9		12.7
															0		0.2
															0		0
															27		0
															0		7.9
															2.7		7.4
															2.4		12.7
															13.4		19.8
															16.5		0
															0		23.6
															7.8		1.8
															5.2		0
															0		26.4
															19.6		0
															12.9		0.1
															70		0
															74		0
															0		0
															22.8		0
															7.7		3.1
															0		0
															1.3		1.5
															0		19.8
															22.6		0
															6.1		0
															0		4.6
															0		0
															1.9		0
															0		0
															9.5		2.7
															0		0.1
															12.3		6.2
															0		0
															8.4		2.5
															0
															22.7
															10.2
															17.2
															0
															10

## Sheet: Figure 5
C. NUP62 Area				D. %TDP-43+ granules				E. NUP62 Circularity						G. %Fluorescence Recovery											H. Soluble/Insoluble WB Image						I. IP eGFP WB image
Reversible	Irreversible	P-value		Reversible	Irreversible	P-value		TDP-43-	Reversible	Irreversible		Adjusted P-value		Time (sec)	EGFP-TDP43 control			EGFP-TDP43			mRuby-Nup62
2.02	6.84	<0.0001		54.5455	45.4545	0.019		0.783	0.895	0.753	TDP43- vs Irreversible	<0.0001			Mean	SD	N	Mean	SD	N	Mean	SD	N											Lanes
0.66	7.17			44.4444	55.5556			0.863	0.894	0.766	Reversible vs Irreversible	0.0022		0.105	99.1291	2.4572	11	99.7656	1.84182	10	96.4811	3.6895	10											1	mRuby-NUP62 +eGFP-TDP-43 (WT)
2.04	5.96			60	40			0.89	0.904	0.597				0.606	98.5138	2.34707	11	100	1.2879	10	99.0357	1.39063	10											2	mRuby-NUP62 +eGFP-TDP-43 (dNLS)
1.02	6.81			50	50			0.944	0.714	0.669				1.106	99.9835	2.4797	11	99.4439	1.03471	10	99.45	2.29372	10
1.92	5.1			50	50			0.907	0.926	0.647				1.606	98.6762	2.54381	11	99.1173	1.38885	10	100	1.16128	10
1.64	4.91			20	80			0.954	0.903	0.582				2.107	98.9236	3.58588	11	98.7958	1.6046	10	99.7234	1.81937	10
1.68	6.06			28.5714	71.4286			0.926	0.761	0.788				3.26	0.18128	7.05122	11	0.329589	3.5445	10	9.77e-16	1.82273	10
1.92	4.54			50	50			0.903	0.685	0.718				3.761	6.03521	7.75219	11	6.22e-16	3.58094	10	0.846714	2.06332	10
2.55	3.74			20	80			0.811	0.88	0.698				4.261	8.32851	9.55486	11	0.013986	3.79466	10	1.12468	2.08459	10
1.45	2.56			50	50			0.864	0.774	0.847				4.761	10.9838	7.76184	11	0.527678	3.53344	10	1.48628	2.04391	10
1.13	6.41			50	50			0.784	0.759	0.854				5.262	13.7204	7.93873	11	1.5334	4.75259	10	1.8384	2.58213	10
0.88	6.04			40	60			0.913	0.736	0.794				5.762	15.5421	7.47535	11	1.74333	3.45357	10	2.14403	2.48435	10
1.44	4.73							0.823		0.65				6.263	17.765	6.22964	11	0.865138	4.47202	10	2.1004	2.43676	10
3.24	4.76							0.807		0.752				6.763	19.6618	8.13502	11	0.912765	4.1472	10	1.84405	2.11841	10										Lanes
0.85	7.08							0.785		0.606				7.263	21.4525	7.01773	11	2.00557	4.02875	10	2.58319	2.99128	10										1	mRuby-NUP62 +eGFP-TDP-43 (WT)
2.81	5.58							0.696		0.459				7.798	21.75	6.15031	11	1.86004	4.06302	10	2.28585	2.59979	10										2	mRuby-NUP62 +eGFP-TDP-43 (dNLS)
0.94	3.75							0.714		0.687				8.298	24.0392	5.71436	11	1.14111	2.8073	10	2.44712	2.42883	10
1.54	4.57									0.707				8.799	24.1192	6.59465	11	1.79979	3.75596	10	2.92463	2.75794	10
2.89	4.62									0.591				9.299	25.8106	5.07584	11	1.84723	3.16114	10	2.86134	2.58894	10
1.05	6.37									0.688				9.8	26.4752	6.38032	11	1.31553	3.15313	10	2.55028	2.74795	10		Green: TDP-43 immunostaining
0.9										0.856				10.3	28.6243	5.82807	11	1.02811	2.37217	10	2.97429	2.8215	10		Red: alpha-tubulin staining
2.78										0.861				10.8	28.2257	5.63558	11	0.881283	3.67028	10	2.81539	2.58374	10		Lane:
0.43										0.765				11.301	29.8273	6.72663	11	1.02941	2.96529	10	2.87299	2.77898	10		1	eGFP +mRuby	Soluble
1.53										0.443				11.801	31.9508	6.33152	11	0.680739	3.45593	10	2.74659	2.55625	10		2	eGFP +mRuby	Insoluble
1.48										0.524				12.302	32.9503	7.08838	11	0.414407	2.37194	10	3.11049	2.97181	10		3	eGFP-TDP43 +mruby	Soluble
0.87										0.764				12.793	33.0104	6.84653	11	1.22399	2.70663	10	2.95683	2.93865	10		4	eGFP-TDP43 +mruby	Insoluble
1.02														13.293	35.2786	6.92327	11	0.912966	3.22364	10	3.0957	2.92649	10		5	eGFP +mRuby-NUP62	Soluble
1.25														13.793	34.6352	6.90431	11	1.44902	3.35483	10	2.92298	2.40469	10		6	eGFP +mRuby-NUP62	Insoluble
0.39														14.294	35.0224	8.16557	11	1.18644	2.91069	10	3.23821	3.13397	10		7	eGFP-TDP43 + mRuby-NUP62	Soluble
0.39														14.794	34.2355	7.29999	11	0.899011	3.00236	10	3.15915	3.13039	10		8	eGFP-TDP43 + mRuby-NUP62	Insoluble
2.3														15.294	36.5293	6.46399	11	1.48049	2.27669	10	3.23004	3.17676	10
4.06														15.795	36.1449	7.19431	11	1.01163	2.86162	10	3.27109	3.0885	10
2.22														16.295	37.8987	8.31637	11	1.51526	4.31353	10	3.6284	3.13061	10
0.83														16.796	38.2597	8.8853	11	2.02482	2.79484	10	3.41124	2.98404	10
1.14														17.296	39.7795	8.05029	11	1.77581	3.13631	10	2.84789	2.58433	10
0.6														17.805	41.1414	7.17497	11	2.27899	3.74616	10	3.78914	3.44305	10
1.36														18.306	41.7455	7.41435	11	1.86513	3.5042	10	3.69715	3.2461	10
1.99														18.806	42.8794	7.68602	11	2.31675	3.85764	10	3.32215	3.38714	10
0.39														19.306	43.98	7.39889	11	2.10512	3.81985	10	3.79071	3.22457	10
0.51														19.807	43.1345	7.303	11	2.3461	4.6771	10	3.474	2.85239	10
0.51														20.307	43.0183	7.00568	11	2.61957	3.88759	10	3.69937	2.90786	10
0.99														20.808	43.2911	7.77573	11	2.4633	3.46758	10	3.55006	3.11767	10
1.53														21.308	44.6114	8.23007	11	2.15999	3.95534	10	3.88833	2.9818	10
0.87														21.808	45.1197	6.85327	11	2.57058	2.61833	10	3.55792	2.93393	10
0.91														22.309	44.8038	7.77916	11	2.35202	4.45728	10	3.67266	2.84729	10
0.97														22.8	45.6275	6.78829	11	2.57782	3.6491	10	3.78121	2.91303	10
2.55														23.3	46.62	6.26797	11	2.85837	3.17571	10	4.12494	3.09072	10
1.24														23.8	46.4544	5.14659	11	2.94078	3.95742	10	3.81915	2.82858	10
0.77														24.301	46.3165	5.92827	11	3.10282	3.77215	10	3.8976	2.96057	10
1.71														24.801	47.3693	5.99031	11	2.83649	3.05566	10	3.61321	2.8016	10
														25.302	46.7746	5.28027	11	2.94616	3.44343	10	3.83053	2.67068	10
														25.802	47.2456	4.79941	11	3.60194	4.0659	10	3.93744	3.09224	10
														26.302	48.8526	6.02691	11	3.41022	4.23283	10	4.12209	3.20986	10
														26.803	50.5108	5.29269	11	3.08513	4.27818	10	3.5447	2.9492	10
														27.303	50.0208	6.27235	11	2.97968	5.38989	10	3.8565	2.84911	10
														27.812	50.4474	6.81496	11	3.99315	5.06794	10	3.72716	2.74375	10
														28.313	50.387	4.83664	11	3.51075	4.98733	10	3.86345	2.98239	10
														28.813	51.3614	6.17802	11	2.95882	3.99964	10	3.55342	2.64095	10
														29.314	51.1348	5.38049	11	3.45833	4.68204	10	3.98062	3.07072	10
														29.814	51.5776	4.79945	11	3.33013	5.30318	10	4.15513	3.13969	10
														30.314	51.5038	5.6979	11	3.91298	5.84629	10	3.93671	3.39101	10
														30.815	52.0652	4.33318	11	4.11912	6.11285	10	3.87916	3.13738	10
														31.315	51.3198	6.17487	11	3.13012	5.01665	10	3.93308	2.92075	10
														31.815	52.3134	5.52166	11	3.71901	5.86232	10	4.12073	3.44441	10
														32.316	51.9019	4.7094	11	4.52012	7.06044	10	3.93183	2.93469	10
														32.807	52.4385	4.36613	11	4.66763	5.98346	10	3.39423	2.73691	10
														33.307	52.3592	5.33087	11	3.23997	4.82627	10	4.12584	2.84491	10
														33.808	52.5233	5.19804	11	4.06327	4.67677	10	3.72476	2.77977	10
														34.308	52.306	4.89867	11	4.60685	4.45522	10	3.29788	2.17813	10
														34.808	52.7922	5.49268	11	4.24651	4.54617	10	4.08459	3.1049	10
														35.309	51.2448	6.10708	11	4.20133	4.90069	10	4.06724	3.04098	10
														35.809	53.1464	6.23262	11	4.30113	3.66392	10	3.98078	2.9371	10
														36.31	52.5655	6.64238	11	4.31971	5.52292	10	3.93824	2.72327	10
														36.81	52.2184	6.81782	11	4.8908	5.82825	10	3.55299	2.97652	10
														37.31	54.4836	6.8758	11	4.35309	5.31233	10	3.9643	3.31954	10
														37.819	53.7021	6.32271	11	4.59124	4.71941	10	3.94165	2.95475	10
														38.32	53.3362	6.67564	11	5.38652	6.03263	10	3.87768	3.01964	10
														38.82	53.4553	6.06044	11	4.79497	5.63241	10	4.40134	3.55735	10
														39.321	54.9134	5.79701	11	5.07194	5.41523	10	3.70174	2.95829	10
														39.821	55.6551	4.91554	11	5.5927	6.19931	10	3.88043	3.0685	10
														40.321	54.0291	5.65422	11	4.98834	5.57283	10	3.51494	3.15953	10
														40.822	54.5539	5.34637	11	5.2149	5.89968	10	3.82893	3.1857	10
														41.322	55.4346	5.74933	11	5.43626	5.24311	10	3.88152	3.38533	10
														41.823	55.6166	5.45907	11	5.21201	4.99223	10	3.87874	3.38243	10
														42.323	56.7204	5.08777	11	6.13413	5.62493	10	3.81256	3.26488	10
														42.814	56.1925	5.10785	11	5.89698	5.51565	10	4.04437	2.97	10
														43.314	56.7646	5.98179	11	6.03554	5.46773	10	3.72587	3.00358	10
														43.815	56.7893	5.56451	11	5.16161	4.73859	10	3.58839	3.09745	10
														44.315	57.7642	4.53337	11	5.62122	4.75675	10	3.42732	3.14262	10
														44.815	58.3897	5.80577	11	5.49599	5.56779	10	4.05606	3.65977	10
														45.316	56.0001	6.06752	11	5.48409	5.06109	10	3.7778	3.11345	10
														45.816	56.8631	6.29542	11	5.29698	5.22212	10	3.5022	3.34879	10
														46.317	58.2943	5.67923	11	5.87711	5.3538	10	3.63535	3.42855	10
														46.817	58.9033	5.89215	11	6.05998	5.91884	10	3.77914	3.39155	10
														47.317	58.5493	6.40255	11	5.83669	6.11295	10	3.92668	3.66741	10
														47.827	59.7545	6.43479	11	6.29333	6.65269	10	3.60165	3.47172	10
														48.327	57.8372	6.60037	11	6.14322	5.98977	10	3.67811	3.13026	10
														48.827	58.6714	7.56381	11	6.46548	7.20534	10	3.60327	3.29456	10
														49.328	58.6523	6.1113	11	6.09398	6.52624	10	3.09332	2.5793	10
														49.828	58.104	6.16517	11	5.9047	5.76252	10	3.82447	3.65125	10
														50.329	59.744	7.86667	11	6.14393	5.91817	10	3.89591	3.68382	10
														50.829	57.6659	7.59912	11	5.61646	5.72929	10	3.5503	3.40764	10
														51.329	60.1089	6.66186	11	5.58788	6.51569	10	3.57954	3.58026	10
														51.83	60.3308	7.06936	11	5.43665	6.82847	10	3.65454	3.53694	10
														52.33	59.7067	7.00159	11	4.3057	4.61979	10	3.28225	3.34231	10
														52.821	60.3695	6.5608	11	5.65272	6.35183	10	3.9554	3.78114	10
														53.321	62.054	7.20233	11	4.88902	5.26276	10	3.83985	3.67763	10
														53.822	60.8852	8.61584	11	4.86684	6.18751	10	3.81737	3.61665	10
														54.322	61.3142	8.39001	11	4.72173	6.57674	10	3.92611	3.45711	10
														54.823	63.2379	9.93621	11	4.79511	5.65327	10	3.60039	3.30103	10
														55.323	62.3925	7.1842	11	5.11545	5.35206	10	3.59645	3.3737	10
														55.823	63.9956	7.79923	11	4.82159	5.62045	10	3.72942	3.43773	10
														56.324	63.6236	9.09644	11	5.69494	5.74928	10	3.45044	3.35783	10
														56.824	64.6154	7.26248	11	5.25284	6.23665	10	3.74988	3.44415	10
														57.325	64.5892	8.50259	11	5.82116	5.77781	10	3.67691	3.50019	10
														57.834	64.199	9.44563	11	6.28794	6.58779	10	3.96314	3.77063	10
														58.334	63.971	10.4741	11	5.57943	5.81987	10	3.59266	3.32892	10
														58.835	63.4546	8.55158	11	5.77817	5.79862	10	3.46338	3.33887	10
														59.335	64.7169	10.2842	11	5.79017	5.50124	10	3.55944	3.20746	10
														59.835	63.6672	8.83413	11	5.6981	5.6555	10	3.67054	3.7736	10
														60.336	65.3752	10.1884	11	5.79634	5.8648	10	3.56724	3.12437	10
														60.836	64.2465	9.7523	11	5.81969	5.98314	10	3.68391	3.30774	10
														61.337	64.687	10.841	11	6.29235	5.79847	10	3.7795	3.2743	10
														61.837	63.9364	9.96989	11	6.23919	5.74867	10	3.46616	3.17021	10
														62.337	65.9569	9.92376	11	6.00141	5.58474	10	3.74293	3.45675	10
														62.828	64.2431	9.87441	11	6.21497	4.87148	10	4.08572	3.72815	10
														63.329	64.5813	8.38484	11	6.42529	6.24761	10	3.88387	3.21935	10
														63.829	64.5638	8.78669	11	6.28359	5.58598	10	3.88872	3.54951	10
														64.329	65.4146	8.8962	11	6.37199	6.51964	10	4.02064	4.21898	10
														64.83	65.7141	9.11392	11	6.54099	6.04061	10	3.8661	3.41498	10
														65.33	65.5293	10.9602	11	5.4793	4.88354	10	3.92217	3.60097	10
														65.831	65.3603	8.89573	11	6.58088	6.82636	10	3.58337	3.29199	10
														66.331	66.2871	9.93998	11	6.08476	6.6193	10	4.03467	3.92201	10
														66.831	66.9202	9.82983	11	6.53861	6.60205	10	3.70198	3.72408	10
														67.332	67.1548	10.8497	11	6.44322	6.74805	10	3.31157	3.35924	10
														67.841	68.2839	11.641	11	6.66503	7.22165	10	3.40564	3.25368	10
														68.341	67.0168	11.6377	11	7.30504	7.13641	10	3.50245	3.36833	10
														68.842	68.0325	12.0045	11	6.73971	6.80077	10	3.19152	3.0111	10
														69.342	67.5987	11.4497	11	6.912	6.58904	10	3.47015	3.42518	10
														69.842	66.8376	11.4344	11	6.72733	7.1982	10	3.15143	3.24701	10
														70.343	68.6648	11.6342	11	7.16879	6.87013	10	3.39952	3.41485	10
														70.843	67.1384	10.2331	11	6.28244	6.1955	10	2.95959	3.05721	10
														71.344	68.2843	11.7088	11	5.81438	4.94874	10	3.05048	3.36456	10
														71.844	67.9685	10.3851	11	6.75595	6.44008	10	3.05602	3.1269	10
														72.344	67.3965	9.57046	11	6.54527	6.57288	10	3.03418	3.17013	10
														72.835	68.2837	11.48	11	7.1816	7.41594	10	3.0829	3.63391	10
														73.336	69.9439	10.42	11	6.54967	5.95893	10	2.9444	3.49378	10
														73.836	69.4542	11.0575	11	7.23761	7.34274	10	3.20036	3.78959	10
														74.337	69.7899	10.2954	11	6.27938	6.7474	10	3.2585	3.72913	10
														74.837	69.6237	10.7747	11	6.22788	6.96245	10	3.27516	3.50154	10
														75.337	68.2559	11.9365	11	6.21002	5.56621	10	2.89995	3.75473	10
														75.838	68.5223	10.5127	11	6.12558	5.67114	10	3.17885	3.6657	10
														76.338	69.1118	10.0056	11	6.7338	6.7307	10	3.02816	3.77113	10
														76.839	69.7597	11.0674	11	6.31242	6.76054	10	3.55386	3.98042	10
														77.339	69.1262	11.4531	11	6.19335	6.61956	10	3.39436	3.92472	10
														77.848	68.6128	10.4224	11	6.68049	7.68975	10	3.01009	3.47602	10
														78.348	69.7172	11.4777	11	7.48064	8.27018	10	3.09876	3.76097	10
														78.849	69.7445	11.6775	11	5.88303	6.18744	10	3.0539	3.58817	10
														79.349	69.2808	10.8207	11	6.99156	7.1403	10	3.202	3.887	10
														79.85	68.8039	14.0626	11	6.46086	7.42854	10	3.52072	3.75775	10
														80.35	68.9809	13.9828	11	6.35874	7.18417	10	3.38491	3.84582	10
														80.85	69.7562	12.4737	11	6.14989	6.55774	10	3.15776	3.47934	10
														81.351	68.1423	14.5928	11	6.79117	6.60866	10	2.99821	3.63522	10
														81.851	68.9992	14.9363	11	7.08595	7.29093	10	3.31214	3.94935	10
														82.352	70.2975	13.2624	11	6.76096	6.75948	10	3.2116	3.50758	10
														82.843	69.6469	14.7961	11	7.88908	7.78154	10	3.43662	3.97995	10
														83.343	71.1163	13.0906	11	7.4873	7.78702	10	3.05539	3.8225	10
														83.843	70.8497	14.2261	11	7.41414	7.26765	10	3.36039	3.81639	10
														84.344	70.4959	13.7348	11	7.51548	7.21192	10	3.61275	3.68612	10
														84.844	70.6915	14.7768	11	7.63101	7.55352	10	3.05223	3.81296	10
														85.345	69.6073	14.5095	11	7.61858	7.79876	10	3.52928	4.11718	10
														85.845	72.0696	16.3162	11	7.48933	6.89034	10	3.23351	3.76753	10
														86.345	71.7067	15.5887	11	7.84094	8.26035	10	3.15895	4.04057	10
														86.846	72.564	15.1655	11	7.35259	6.81872	10	3.02246	3.55528	10
														87.346	72.7464	15.3978	11	7.82204	7.6469	10	3.16523	3.92205	10
														87.855	72.1942	14.5709	11	7.94712	8.4448	10	2.87928	3.57916	10
														88.356	72.8414	13.2372	11	7.04396	7.4972	10	3.01615	3.5933	10
														88.856	71.003	13.7242	11	7.44805	7.39766	10	2.92838	3.30058	10
														89.356	71.3919	14.4192	11	6.6789	6.72872	10	2.92357	3.70307	10
														89.857	71.467	15.6271	11	7.01302	7.0202	10	3.28885	3.91399	10
														90.357	71.3674	15.3508	11	6.85814	7.04882	10	3.3828	3.9626	10
														90.858	70.8837	15.316	11	7.0724	7.29192	10	3.28779	4.15264	10
														91.358	72.0421	14.8106	11	7.2797	6.88893	10	3.1648	3.74609	10
														91.858	71.4849	14.6581	11	6.77939	6.79427	10	3.3275	3.40811	10
														92.359	71.3884	15.331	11	7.30144	6.77741	10	3.1772	3.38403	10
														92.85	70.6489	13.372	11	7.26603	7.67217	10	3.01524	3.5311	10
														93.35	70.7394	14.7484	11	7.01272	6.84782	10	3.13661	3.33798	10
														93.85	71.4962	15.3629	11	7.83706	6.96784	10	2.86013	3.57011	10
														94.351	72.4988	16.6266	11	7.77088	7.24244	10	3.11267	3.5824	10
														94.851	72.2872	15.6456	11	6.94094	7.0358	10	2.92331	3.66996	10
														95.352	71.7404	14.678	11	7.61826	7.11328	10	3.19657	3.7613	10
														95.852	72.5457	15.7777	11	6.58038	5.90906	10	2.82094	3.36984	10
														96.352	72.5659	15.3467	11	6.9535	6.64878	10	3.12754	3.97998	10
														96.853	71.5789	13.9876	11	7.12414	7.11449	10	3.02923	3.90434	10
														97.353	71.2672	13.6712	11	7.91205	7.7904	10	3.44873	4.20352	10
														97.862	73.3387	16.1086	11	7.83326	7.10127	10	3.42889	3.69324	10
														98.363	72.2966	15.6359	11	7.72616	7.9652	10	3.35517	4.15855	10
														98.863	73.7909	16.555	11	7.98172	8.20993	10	3.16062	3.56405	10
														99.364	72.6205	15.4152	11	8.21863	7.78922	10	3.36819	3.60935	10
														99.864	73.4997	16.4701	11	8.3841	7.37502	10	3.36917	4.00454	10
														100.364	72.8852	15.482	11	8.96193	7.87434	10	2.95375	3.47104	10
														100.865	73.084	15.451	11	9.0035	8.6168	10	3.0608	3.591	10
														101.365	72.7301	12.647	11	7.91311	7.40141	10	2.9264	3.94071	10
														101.866	73.0047	13.4991	11	8.65678	7.87888	10	2.91616	3.65814	10
														102.366	72.9318	14.2809	11	9.0297	8.06194	10	3.51504	4.02543	10
														102.857	73.2327	13.5902	11	9.46853	8.16548	10	2.94404	3.49199	10
														103.357	71.2029	12.6313	11	8.32769	6.65447	10	3.56857	4.04276	10
														103.858	73.0762	12.6049	11	8.79428	7.89754	10	3.35247	3.49957	10
														104.358	73.4946	13.6351	11	8.82042	7.36632	10	3.57135	3.94695	10
														104.858	72.2604	14.0099	11	8.51966	7.17956	10	3.22131	3.72715	10
														105.359	72.056	13.715	11	8.86239	7.54325	10	3.0374	3.37509	10
														105.859	73.3593	13.8201	11	9.0912	7.56675	10	3.65806	4.01368	10
														106.36	71.9164	14.5458	11	8.96064	6.61715	10	3.31335	3.87314	10
														106.86	72.8922	11.1119	11	9.66789	7.88892	10	3.54142	3.97006	10
														107.36	73.8991	11.6188	11	9.37595	7.7976	10	3.4737	4.03782	10
														107.869	74.3257	12.6247	11	9.41318	8.4153	10	3.16684	3.51391	10
														108.37	74.2551	12.8784	11	9.34627	7.50324	10	3.50072	4.21434	10
														108.87	72.7101	12.6761	11	10.0684	8.45613	10	3.30974	3.93548	10
														109.371	73.5023	11.3428	11	9.92416	8.10373	10	3.3097	3.7948	10
														109.871	72.9904	12.7105	11	9.8291	8.75883	10	3.5197	3.76667	10
														110.371	72.6456	12.3465	11	9.48759	8.5787	10	3.24653	3.61879	10
														110.872	72.5254	10.667	11	9.68805	8.27386	10	3.4473	3.98571	10
														111.372	71.5509	11.2857	11	8.86989	8.37017	10	3.24107	4.12903	10
														111.873	71.7781	11.1264	11	9.45093	9.18724	10	3.07178	3.95909	10
														112.373	73.407	11.1934	11	9.24959	8.2778	10	3.36451	3.93123	10
														112.864	72.6421	9.84789	11	9.12302	8.4737	10	3.55401	3.96953	10
														113.364	70.7638	10.8457	11	9.42592	8.28001	10	3.11499	3.676	10
														113.865	72.4101	11.5803	11	8.94557	7.66546	10	3.29122	3.96392	10
														114.365	71.9034	11.5011	11	8.28402	7.44914	10	3.12103	3.56703	10
														114.866	72.1213	10.9543	11	9.49029	8.41556	10	3.05346	3.50284	10
														115.366	72.8961	10.3023	11	9.87534	7.78338	10	3.28917	3.73659	10
														115.866	74.1918	11	11	9.51964	8.60898	10	3.20292	4.26755	10
														116.367	72.7645	10.1638	11	9.65931	7.65755	10	3.23116	3.63357	10
														116.867	74.4904	11.5555	11	10.1102	8.81696	10	3.4659	3.65647	10
														117.368	74.2416	9.20433	11	9.65371	8.40277	10	3.12293	3.50778	10
														117.877	73.0483	9.96689	11	9.48612	8.47651	10	3.04617	3.46036	10
														118.377	73.1357	11.1683	11	9.87398	9.14399	10	3.1273	3.74826	10
														118.877	73.6367	8.17313	11	10.1109	8.94372	10	3.56539	3.86629	10
														119.378	72.5973	9.59873	11	9.95486	8.48677	10	3.30973	3.9631	10
														119.878	72.7316	9.27915	11	10.1455	8.24352	10	3.1659	3.43452	10
														120.379	73.1311	9.42804	11	9.54159	7.39251	10	3.18632	3.80958	10
														120.879	73.0793	8.96428	11	9.35264	7.4364	10	3.44989	3.49709	10
														121.379	72.8531	9.10539	11	9.22519	8.13374	10	3.01049	3.37747	10
														121.88	73.4193	11.7405	11	8.92894	7.92235	10	3.1257	3.93932	10
														122.38	73.9098	8.94797	11	8.64606	6.98208	10	3.29051	3.6492	10

## Sheet: Figure 6
B. Eye degeneration score				D. Eclosion per day (normalized)					E. Eye Degeneration score			H. Eye Degeneration Score
GMR-GAL4/(G4C2)30				GMR-GAL4		GMR-GAL4/(G4C2)36			GMR-GAL4/(G4C2)36			GR36
Control	Nup62 RNAi			Control	Nup62 RNAi	Control	Nup62 RNAi		Control	Nup62 OE		GMR-GAL4	GMR-GAL4/Nup62 RNAi
7	8			0.914286	1.14286	0.457143	0.228571		4	0.5		8	8.5
5	8			1.14286	0.914286	1.37143	0.228571		4.5	0		8	8.5
5	9			0.914286	1.82857	1.6	0		4	0		8	9
7	8			0.457143	0.685714	1.37143	0.228571		5			8	9
5	9			2.05714	1.6	2.28571	0					8	9
5	8			0.914286	1.37143	3.42857	0.457143		p-value: <0.0001			8	9
7	8			0.914286	1.37143	3.42857	0.457143					7.5	9
5	8			0.685714	1.14286	1.14286	0.228571					8	9
7	8											8	8.5
	8				Significance							8.5	8.5
						p-value
p-value: <0.0001					GMR-Gal4 (Control) vs GMR-GAL4/(G4C2)36 (Control)	0.0385						p-value	<0.0001
					GMR-Gal4 (Nup62 RNAi) vs GMR-GAL4/(G4C2)36 (Nup62 RNAi)	0.013
					GMR-GAL4/(G4C2)36: Control vs Nup62 RNAi	0.0001

## Sheet: Sup Fig 1
B. Nuc/Cyto TDP-43 (mean intensity/um^2)				C. Nuc/Cyto TDP-43 vs. Nuc NUP62 (mean intensity/um^2)
Isogenic Control	C9ORF72	p=0.0367		NUP62	Isogenic Control	C9ORF72
5.78454	4.93457			551.23	5.78454
6.85888	7.95124			709.09	6.85888
6.81511	5.67755			545.23	6.81511
5.72057	7.06078			576.23	5.72057
7.86029	6.95422			613.65	7.86029
5.45577	5.36669			571.19	5.45577
6.75101	8.45295			621.84	6.75101
7.56621	5.96114			664.47	7.56621
4.3539	5.86499			653.88	4.3539
9.06876	3.12603			658.18	9.06876
8.69165	4.18971			615.2	8.69165
5.61745	7.24863			635.6	5.61745
9.71913	5.00868			638.94	9.71913
4.90737	7.54304			363.69	4.90737
6.02382	6.62275			495.68	6.02382
6.96504	5.94066			682	6.96504
6.20249	4.84319			483.43	6.20249
6.66829	3.5036			629.29	6.66829
3.85937	7.07075			626.11	3.85937
6.43423	4.55924			597.12	6.43423
7.73805	4.00069			643.04	7.73805
8.70615	4.26635			777.23	8.70615
6.6369	5.78715			766.87	6.6369
4.68196	5.22963			567.22	4.68196
8.669	7.234			620.15	8.669
6.64777	3.42358			744.82	6.64777
7.44937	3.93436			730.61	7.44937
8.80463	4.83302			624.03	8.80463
4.08225	9.16153			696.73	4.08225
8.96905	5.32496			792.32	8.96905
8.40625	7.20021			872.48	8.40625
5.67599	8.20906			577.42	5.67599
4.68238	7.90512			676.11	4.68238
7.05716	7.10391			859.31	7.05716
6.86676	5.38934			791.19	6.86676
5.01321	8.10816			762.57	5.01321
6.94247	5.78946			871.51	6.94247
4.72213	5.99234			741.11	4.72213
7.65878	7.02422			667.24	7.65878
4.995	8.04452			752.8	4.995
5.13636	7.89639			813.21	5.13636
6.14189	8.35011			703.69	6.14189
5.38996	6.74829			716.65	5.38996
6.12429	6.27637			839.82	6.12429
6.54116	5.26436			847.88	6.54116
5.88905	5.76537			851.7	5.88905
10.1776	5.85135			886.04	10.1776
6.94491	8.80589			805.64	6.94491
6.74628	11.2029			760.25	6.74628
8.80543	9.11483			719.97	8.80543
3.79698	4.56022			838.11	3.79698
6.9496	7.45517			1081.06	6.9496
9.86957	2.19393			892.91	9.86957
5.48906	4.76235			636.32	5.48906
6.26995	8.37955			689.92	6.26995
5.05939	5.9305			459.53	5.05939
5.0563	3.90451			573.3	5.0563
5.53658	11.183			710.98	5.53658
6.05722	5.41644			578.04	6.05722
6.04397	8.53084			848.73	6.04397
5.51057	5.72257			706.51	5.51057
10.5794	6.79131			671.27	10.5794
10.1551	5.61857			640.55	10.1551
5.47661	5.72086			594.96	5.47661
13.1126	5.37564			741.46	13.1126
9.51943	6.97169			744.24	9.51943
5.03746	4.61963			596.42	5.03746
7.64949	5.95343			598.07	7.64949
4.52295	7.603			431.02	4.52295
6.13227	4.801			635.4	6.13227
6.49467	4.39904			543.64	6.49467
6.38345	4.82954			662.15	6.38345
6.00278	7.97933			471.11	6.00278
5.77288	5.08531			623.15	5.77288
6.04729	5.52405			569.31	6.04729
6.35136	5.91501			860.66	6.35136
6.11075	7.26956			831.48	6.11075
5.3553	6.69448			829.94	5.3553
3.63163	6.98794			854.71	3.63163
6.96305	6.19747			1080.67	6.96305
9.02922	4.89614			930.71	9.02922
6.6884	8.80564			836.1	6.6884
11.0668	5.1558			870.01	11.0668
6.47127	4.37303			639.94	6.47127
7.78803	6.14151			722.69	7.78803
5.85	7.45033			690.49	5.85
6.37774	6.11392			663.31	6.37774
6.63679	6.70055			566.25	6.63679
5.44973	5.27616			550.06	5.44973
6.1918	5.47231			579.91	6.1918
9.40186	6.82084			493.5	9.40186
7.70679	5.44768			494.12	7.70679
9.42652	6.94411			658.18	9.42652
4.63465	4.46214			556.78	4.63465
4.41457	4.96471			427.52	4.41457
7.69784	5.88228			656.44	7.69784
4.2051	5.40046			578.82	4.2051
7.2335	3.47179			613.56	7.2335
5.22247	8.33385			648.75	5.22247
5.80172	4.24878			528.03	5.80172
4.58717	5.64856			609.01	4.58717
5.21209	5.20647			742.48	5.21209
6.42606				589.57	6.42606
				652.32		4.93457
				688.45		7.95124
				662.78		5.67755
				732.83		7.06078
				597.59		6.95422
				660.73		5.36669
				729.89		8.45295
				662.05		5.96114
				601.24		5.86499
				487.83		3.12603
				587.05		4.18971
				923.68		7.24863
				824.73		5.00868
				837.34		7.54304
				643.07		6.62275
				941.73		5.94066
				785.56		4.84319
				764.11		3.5036
				752.75		7.07075
				629.38		4.55924
				781.32		4.00069
				665.97		4.26635
				667.09		5.78715
				866.01		5.22963
				713.33		7.234
				694.62		3.42358
				707.34		3.93436
				661.42		4.83302
				969.2		9.16153
				821.87		5.32496
				661.15		7.20021
				588.58		8.20906
				789.28		7.90512
				672.76		7.10391
				859.92		5.38934
				679.27		8.10816
				655.47		5.78946
				793.08		5.99234
				762.89		7.02422
				775.5		8.04452
				786.85		7.89639
				851.67		8.35011
				705.41		6.74829
				887.76		6.27637
				668.74		5.26436
				651.75		5.76537
				690.11		5.85135
				597.33		8.80589
				580.79		11.2029
				650.39		9.11483
				577.3		4.56022
				431.71		7.45517
				635.73		2.19393
				527.33		4.76235
				561.56		8.37955
				626.52		5.9305
				539.39		3.90451
				508.91		11.183
				477.46		5.41644
				630.58		8.53084
				417.95		5.72257
				454.02		6.79131
				585		5.61857
				535.18		5.72086
				378.54		5.37564
				373.19		6.97169
				443.17		4.61963
				544.31		5.95343
				669.3		7.603
				536.94		4.801
				519.98		4.39904
				469.8		4.82954
				444.81		7.97933
				452.42		5.08531
				532.85		5.52405
				658.83		5.91501
				576.99		7.26956
				552.79		6.69448
				563.88		6.98794
				515.9		6.19747
				617.9		4.89614
				527.87		8.80564
				574.56		5.1558
				566.22		4.37303
				602.59		6.14151
				746.48		7.45033
				623.52		6.11392
				591.34		6.70055
				482.91		5.27616
				575.96		5.47231
				496.59		6.82084
				561.37		5.44768
				513.66		6.94411
				618.08		4.46214
				490.04		4.96471
				484.62		5.88228
				514.01		5.40046
				564.45		3.47179
				595.25		8.33385
				541.34		4.24878
				476.11		5.64856
				670.18		5.20647

## Sheet: Sup Fig 2
	B. Nuc/Cyto TDP-43				D. Intensity Plot					E. Intensity plot					G. Intensity plot					H. Intensity Plot
average intensity	eGFP	GR50	P-value		Pixels	GR50	G3BP1	TDP43		Pixels	GR50	G3BP1	TDP43		Pixels	GR50	Nup62	TDP43		Pixels	GR50	Nup62	TDP43
exp 1	4.94766	2.12756	0.0229		0	60.4396	57.1184	29.7517		0	47.4892	30.9646	38.6459		0	30.6349	45.5791	50.8646		0	16.8678	33.4545	39.3368
exp 2	3.24602	2.40372			0.067	68.4005	51.8925	25.7788		0.067	46.8675	28.1319	39.1642		0.101	28.8879	45.8281	50.1491		0.051	16.4387	33.6727	40.1658
exp 3	4.07361	2.36293			0.135	66.5934	57.1429	25.3725		0.135	47.4414	35.3846	35.4065		0.202	27.9506	43.8356	48.8372		0.101	15.4465	35.5636	39.5629
					0.202	61.7582	57.6313	26.9977		0.202	53.9455	36.8987	35.9248		0.303	24.6698	44.3338	49.0161		0.152	15.7415	36.7273	37.679
exp 1		egfp	gr50		0.269	62.1001	56.7766	30.474		0.269	53.9455	36.8987	35.9248		0.404	24.755	44.3338	42.8145		0.202	16.4924	34.8364	37.9051
eGFP	GR50	60	105		0.337	65.1282	62.0757	28.1264		0.337	62.2669	40.0488	45.8374		0.505	22.582	50.6849	37.0304		0.253	17.0823	30.1818	38.0558
7.20337	1.28454				0.404	60.6838	62.8571	26.5011		0.404	66.858	38.5348	40.7515		0.606	25.4793	55.1681	35.2415		0.303	17.0019	31.8545	38.4325
7.23453	3.2411				0.471	60.7326	79.2918	32.6411		0.471	77.714	43.4188	40.1037		0.707	32.5522	60.7721	46.9887		0.354	17.0287	32.8727	40.9194
5.3656	1.2154				0.539	66.6178	96.0684	35.8465		0.539	78.2879	47.5702	41.1403		0.808	38.9433	56.0399	52.6536		0.404	17.0555	33.3091	42.4265
4.44032	1.26603				0.606	69.3773	100	44.0632		0.606	78.5748	70.4762	44.0557		0.909	34.0008	53.3001	42.9934		0.455	17.6455	32.4364	40.7687
6.61994	2.55455				0.673	75.0427	100	52.5959		0.673	80.6791	77.4359	52.2514		1.01	35.9608	53.7983	46.0942		0.505	17.4041	34.5455	38.2065
6.92558	1.37331				0.741	80.1465	100	61.8962		0.741	80.3443	87.6191	53.9682		1.111	39.8381	54.7945	51.0435		0.556	17.6723	37.7454	38.1311
2.67188	1.32685				0.808	82.2955	100	61.1287		0.808	92.4916	100	60.0907		1.212	47.0388	60.3985	51.8187		0.606	17.4309	37.1636	40.7687
4.53594	1.03005				0.876	86.7399	100	77.7878		0.876	85.2702	100	61.7752		1.313	51.3847	69.9875	62.91		0.657	18.8522	38.5455	40.7687
4.49389	1.82137				0.943	87.3504	100	70.2483		0.943	91.9656	100	74.9271		1.414	64.2522	75.7161	61.5981		0.707	19.3081	47.4182	44.009
7.04229	2.73921				1.01	88.0098	100	74.6275		1.01	88.4744	100	80.8228		1.515	59.4802	74.5953	64.0429		0.758	20.0054	52.7273	44.009
4.179	2.06717				1.078	90.8425	100	75.5756		1.078	97.0349	100	82.151		1.616	60.9714	71.2329	78.2946		0.808	21.7753	52.2909	48.3798
4.80247	8.08558				1.145	90.8425	100	75.5756		1.145	89.8613	100	86.2326		1.717	63.7409	79.452	76.5653		0.859	22.687	54.9091	56.1417
1.61028	1.25281				1.212	90.0122	100	76.0271		1.212	89.4309	100	86.0706		1.818	67.3626	86.924	77.102		0.909	23.1698	60.3636	59.6081
2.65131	1.48373				1.28	89.7924	100	83.2054		1.28	91.296	100	91.9015		1.919	79.1223	89.9128	87.4776		0.96	23.8133	62.9818	64.7325
4.43857	1.17176				1.347	92.8449	100	94.763		1.347	89.5265	100	85.0664		2.02	92.0324	88.6675	85.2117		1.01	25.181	77.0182	66.7671
					1.414	91.5507	100	91.4673		1.414	91.4873	100	92.7114		2.121	87.5586	87.9203	93.9773		1.061	25.181	78.4	73.6247
exp 2					1.482	98.3883	100	100		1.482	95.7437	100	87.2368		2.222	88.2403	82.4408	97.5552		1.111	25.3956	78.1818	86.2095
eGFP	GR50				1.549	92.967	100	87.7201		1.549	99.187	100	96.5015		2.323	98.5087	81.8182	97.4955		1.162	24.9665	73.6	92.9917
5.41783	2.5171				1.616	96.6545	100	84.8758		1.616	102.535	100	100		2.425	100	75.467	91.8903		1.212	26.066	73.0909	96.9103
2.49922	1.72725				1.684	96.6545	100	84.8758		1.684	100	100	90.3466		2.526	96.9749	72.2291	91.4132		1.263	27.2459	71.7091	98.2668
2.83604	2.67066				1.751	100	100	78.3747		1.751	100	100	90.3466		2.627	94.3332	75.0934	93.2618		1.313	26.1196	74.1091	100
4.29256	2.38077				1.818	100	100	84.3792		1.818	104.4	100	80.9524		2.728	83.7239	70.2366	91.7114		1.364	25.9855	68.7273	99.5478
4.28646	1.0357				1.886	99.8291	100	74.8533		1.886	99.5696	100	87.6903		2.829	92.1176	77.8331	100		1.414	25.4492	72.6546	97.89
3.20628	2.27822				1.953	99.1941	100	69.8871		1.953	99.5696	100	87.6903		2.93	98.6792	82.6899	83.3035		1.465	25.2078	71.3454	90.5803
8.21209	1.46932				2.02	96.7277	100	83.4312		2.02	104.926	100	90.8325		3.031	86.8343	95.6413	75.3131		1.515	24.6715	77.8909	85.9081
1.80791	2.7283				2.088	96.9963	100	77.0203		2.088	97.274	100	81.4383		3.132	94.1628	100	80.2027		1.566	26.1732	75.6364	85.5313
2.46019	2.4394				2.155	96.63	100	83.9729		2.155	96.2697	100	84.7425		3.233	80.6136	98.5056	74.6571		1.616	27.4068	69.1636	80.9344
2.1002	2.43807				2.222	99.0965	100	95.4402		2.222	96.2697	100	84.7425		3.334	72.1346	93.2752	58.1395		1.667	30.1421	71.8546	75.4333
1.26454	3.31706				2.29	99.0965	100	95.4402		2.29	95.7915	100	80.6932		3.435	75.5006	82.1918	59.8688		1.717	33.4138	72.2909	74.9058
2.5029	2.94784				2.357	99.0232	100	84.6953		2.357	94.835	100	84.3861		3.536	71.1121	85.6787	60.7633		1.768	35.3982	82.8364	75.8855
3.24863	2.75812				2.425	94.945	100	95.6659		2.425	94.835	100	84.3861		3.637	78.2275	86.4259	57.2451		1.818	37.8118	85.1636	72.9465
4.84048	2.83574				2.492	98.0952	100	95.3499		2.492	98.8044	100	78.4904		3.738	75.6711	88.6675	60.0477		1.869	39.3671	87.7091	72.1176
2.93063	2.15119				2.559	98.3639	100	87.5846		2.559	93.6394	100	68.3188		3.839	66.4252	88.6675	62.4329		1.919	41.8075	89.6	72.1929
1.06939	3.18977				2.627	98.2173	100	93.1377		2.627	94.6915	100	70.068		3.94	67.4052	86.3014	68.0978		1.97	44.8378	85.7455	72.7204
5.51957	2.1081				2.694	92.7717	100	94.1309		2.694	94.0698	99.5116	65.3385		4.041	64.8487	84.5579	69.1115		2.02	48.9139	85.0182	72.5697
1.79006	2.08197				2.761	90.9402	100	89.3002		2.761	91.1526	93.7485	52.3809		4.142	69.4077	77.5841	66.1896		2.071	54.1164	81.7455	75.5087
1.46997	2.36245				2.829	90.9402	100	89.3002		2.829	88.6179	82.5397	48.2669		4.243	64.3375	86.924	66.3089		2.121	59.0239	78.7636	74.0769
4.49366	4.87706				2.896	87.2528	100	83.702		2.896	85.318	67.6923	41.205		4.344	50.1917	82.3163	63.1485		2.172	63.4487	78.1091	76.7144
3.4143	2.79071				2.963	80.8547	100	70.7449		2.963	87.9005	57.5824	36.3784		4.445	51.2995	83.188	66.8456		2.222	67.498	81.6	74.6044
3.16989	2.57256				3.031	80.9524	100	64.4695		3.031	80.4878	52.1856	36.0544		4.546	46.7405	78.2067	53.7269		2.273	72.1105	81.8182	77.3926
2.65604	2.14186				3.098	77.2161	100	49.4808		3.098	78.4792	38.022	27.0489		4.647	46.1866	72.6027	69.35		2.323	77.1789	78.4	76.4883
3.57309	2.17131				3.165	76.7521	96.3858	44.3792		3.165	68.8187	33.895	21.6391		4.748	39.6677	66.5006	76.5057		2.374	82.5154	77.3818	74.2276
2.11881	1.62832				3.233	82.0513	98.2906	42.7991		3.233	63.9885	28.8156	22.287		4.849	35.4921	65.3798	87.2391		2.425	84.7144	77.1636	74.9058
3.2159	0.877959				3.3	83.7607	83.6142	43.0248		3.3	63.7972	27.8144	22.5462		4.95	37.6651	63.2628	86.3447		2.475	87.3693	76.2909	72.6451
	3.69387				3.367	77.8755	88.0098	40.7675		3.367	57.341	23.9805	18.4969		5.051	31.7853	66.2516	90.2206		2.526	89.4342	78.9818	74.4536
					3.435	80.4151	73.5287	49.3454		3.435	54.4237	24.4689	17.7519		5.152	34.5121	61.2702	80.9779		2.576	91.2309	80.6546	75.358
					3.502	74.6032	67.0574	46.6366		3.502	53.9933	23.5653	16.035		5.253	27.4393	58.1569	85.9869		2.627	91.0164	80	74.1522
exp 3					3.569	69.0598	57.9976	40.4966		3.569	50.0717	25.2503	14.7716		5.354	24.6698	50.8095	76.8635		2.677	92.4108	85.8909	76.5637
eGFP	GR50				3.637	69.2552	49.3529	38.149		3.637	45.4806	21.0256	14.1561		5.455	21.8151	44.4583	54.9195		2.728	93.4299	80.9454	76.639
7.42647	2.82468				3.704	70.9158	50.9158	38.5553		3.704	44.6676	17.3871	15.7111		5.556	16.3187	36.8618	38.4019		2.778	96.3529	90.8364	80.9344
7.40837	2.89075				3.771	68.5714	53.0159	38.2393		3.771	41.9895	16.4347	22.6109		5.657	16.617	36.6127	38.5808		2.829	98.2033	92.5818	81.2359
5.53808	2.21095				3.839	63.6874	53.0159	38.4199		3.839	38.8331	16.9719	19.2096		5.758	14.1031	34.4956	27.3703		2.879	96.5138	97.2364	79.0505
4.58011	3.31771				3.906	63.6874	53.0159	38.4199		3.906	38.8331	16.9719	19.2096		5.859	16.0631	31.0087	21.6458		2.93	95.468	94.5455	77.3173
6.84562	2.14641				3.974	63.6874	53.0159	38.4199		3.974	38.0201	18.1441	16.6181							2.98	96.3261	93.7455	81.2359
6.99621	2.1083				4.041	66.4957	51.16	42.7088		4.041	36.2984	21.2943	13.7026							3.031	96.782	90.9818	83.0445
2.69094	2.41472				4.108	70.9158	50.9158	38.5553												3.081	97.1038	92.5818	82.3662
4.6621	4.96245				4.176	68.254	55.0916	42.7991												3.132	99.2491	81.9636	81.7634
4.51956	2.88688				4.243	70.989	55.3846	40.8578												3.182	100	75.6364	79.0505
7.22159	2.69375																			3.233	99.0078	72.8	78.2969
4.28497	2.17766																			3.283	99.1955	78.7636	81.0098
4.89512	2.206																			3.334	100.241	78.5455	80.0301
1.59112	1.68854																			3.384	99.705	83.4909	75.1319
2.65728	0.862892																			3.435	99.9196	88.9454	74.3029
4.42085	3.8271																			3.485	99.4905	94.0364	75.9608
4.16456	1.92503																			3.536	97.9619	93.4545	78.523
6.25575	6.45952																			3.586	96.5943	97.1636	75.6594
2.90309	2.1966																			3.637	93.5103	104.8	76.413
4.11732	3.62867																			3.687	93.3762	108.436	76.7897
2.19396	4.2664																			3.738	92.089	104.364	77.2419
2.948	4.23873																			3.788	91.1504	100.145	75.8101
2.96455	4.33725																			3.839	92.2499	95.9273	79.8794
1.13812	1.88421																			3.889	90.4532	100	80.8591
2.73925	2.41894																			3.94	90.7482	94.1091	80.4069
4.63479	1.18893																			3.99	92.5986	93.4545	84.4009
3.66491	1.14576																			4.041	94.5025	91.0546	86.5109
1.23297	1.59906																			4.091	94.0467	88	87.9427
3.55769	3.52657																			4.142	93.4835	84.1454	84.4009
0.865626	4.65942																			4.192	93.1081	86.5455	82.0648
2.19374	3.03342																			4.243	93.8053	86.8364	83.4966
2.36899	3.57348																			4.293	93.0544	85.0909	83.798
4.07478	1.57629																			4.344	91.5795	88.2182	81.2359
4.63018	1.13374																			4.394	92.1158	88.4364	79.2766
5.04297	1.26154																			4.445	90.3727	84.1454	79.1258
2.28993	3.25698																			4.495	89.6487	83.2	78.2215
4.26195	1.20658																			4.546	87.4765	82.9818	78.0708
7.31479	1.25511																			4.596	86.4575	85.8909	74.9812
2.78576	2.54555																			4.647	87.3961	83.7091	70.2336
3.43404	1.78727																			4.697	82.4886	85.2364	69.0279
4.75886	2.71554																			4.748	82.5154	86.3273	69.5554
6.25453	2.08013																			4.799	81.2282	86.3273	70.6858
1.47561	1.25282																			4.849	79.4047	87.5636	70.0829
4.75208	1.49238																			4.9	78.2515	86.6182	70.0075
7.41136	1.16258																			4.95	76.5889	84.8727	69.6308
1.14391	2.62913																			5.001	74.1754	79.2	69.7061
	2.56278																			5.051	70.9037	80.2909	69.48
	2.50485																			5.102	68.8388	75.4909	68.9525
	1.3805																			5.152	67.4444	70.1818	71.2886
	3.18934																			5.203	65.004	68.3636	73.7001
	3.31841																			5.253	61.7056	70.6182	75.584
	1.11439																			5.304	58.1925	70.4	72.3436
	0.939475																			5.354	55.9936	76.1454	67.8975
	1.56555																			5.405	54.7332	82.6182	68.2743
	2.68087																			5.455	49.5575	74.4	64.3557
	1.96769																			5.506	50.1475	74.7636	64.5818
	2.219																			5.556	49.2625	74.9091	65.1093
	0.942307																			5.607	48.7262	75.1273	62.9239
	3.0795																			5.657	45.4814	74.3273	61.7935
	1.15515																			5.708	43.0678	68.3636	62.321
	2.16337																			5.758	40.4666	68.1454	61.0399
	0.968454																			5.809	39.6353	64.9454	61.6428
	1.32163																			5.859	38.2408	74.6182	58.8546
	1.13466																			5.91	36.4977	70.6909	53.8056
																				5.96	34.4865	71.6364	45.3655
																				6.011	32.4484	70.6909	41.8237
																				6.061	30.3835	63.3454	41.673
																				6.112	29.1767	56.9455	37.2268
																				6.162	27.8359	53.2364	35.7197
																				6.213	25.5565	53.8909	39.8644
																				6.263	24.3497	59.0545	37.7543
																				6.314	23.3575	59.7818	34.2879
																				6.364	23.0893	55.7818	32.2532
																				6.415	23.1429	51.5636	33.0821
																				6.465	22.8748	44.0727	29.3896
																				6.516	22.6602	41.8182	31.0475
																				6.566	21.7216	41.8182	29.9171
																				6.617	20.1395	39.7091	31.7257
																				6.667	18.9327	35.0545	33.8357
																				6.718	18.5572	32	35.3429
																				6.768	18.45	30.9091	35.4936
																				6.819	17.8064	32.5818	38.8093
																				6.869	18.1282	31.2	44.6119
																				6.92	18.5304	31.5636	49.058

## Sheet: Sup Fig 4
	A. Nuclear NUP62 (norm. mean signal/um^2)												c. Nuclear NUP62					d. %Cytotoxicity								e. NUP62 mRNA											g. Nuc/Cyto NUP62
	Control	GR50	PR50	GA50	PA50	GP50							eGFP	GR50				TX-100	Control	GR50	PR50	GA50	PA50	GP50		Average CT	GFP A	GR A	GFP B	GR B	GFP C	GR C	GFP D	GFP E			eGFP	GA50	P-value
Experiment 1	100		102.23	96.82	96.2116	103.497							0.575274	1.27325	P-value		Experiment 1	100	12.01	13.42	9.05	11.27	11.78	11.4		GAPDH	24.3775	24.58	28.6875	27.33	25.8733	28.025	28.8667	29.1067			1.11416	1.14906	0.4166
Experiment 2	100	81.2499	108.114	99.4781	101.029	100.013							0.494172	1.23681	0.0002		Experiment 2	100	12.64	12.57	10.54	12.28	14.13	12.57		NUP62	29.96	30.6225	33.625	31.355	30.17	31.9375	33.3325	33.1633			1.79092	1.38963
Experiment 3	100	104.843	100.874			83.0199							0.705889	1.01403																							1.69371	1.43735
Experiment 4	100		85.7073	76.5075	79.099	74.9725							0.470142	0.449616
Experiment 5	100	97.9835	105.019	107.649	107.542	102.447							0.589893	0.841209
Experiment 6	100	51.3556											0.733123	0.404409												p-value	0.7169
Experiment 7	100	77.5844											0.695125	0.562458
Experiment 8	100	93.5232											1.15791	0.593297
Experiment 9	100	62.3756											0.912699	0.686164
													0.804914	0.34969
Signficance		Control vs GR50											0.758906	0.27825
p-value	0.0251												1.07631	1.05978
													0.970822	1.05177
													1.13313	1.13142
													0.575324	1.28492
													0.974777	1.07135
													0.733023	1.28782
													1.02049	1.20637
													0.899483	0.73893
													1.20602	0.581983
													1.10074	0.921711
													1.16987	0.899883
													1.2308	0.642709
													0.673348	1.14424
													1.12281	0.625538
													1.05898	0.966117
													1.16627	0.833349
													1.01468	0.73893
													1.32487	0.581983
													1.5129	0.921711
													1.48867	0.899883
													1.38464	0.642709
													1.54294	1.14424
													1.42114	0.625538
													1.48131	0.966117
													0.616827	0.833349
													1.14194	1.2706
													1.05984	1.08456
													0.936732	0.990951
													1.05164	1.22124
													1.03768	1.13972
													1.03336	1.2735
													1.09689	1.10282
													1.02029	0.901698
													1.0425	1.08387
													1.08175	1.00204
													0.996431	0.983237
													1.13767	1.08915
													0.879507	0.473054
													0.86332	0.59508
													0.963981	0.551044
													0.867806	0.489217
													0.882005	0.475379
													1.12669	0.531245
													1.0304	0.65049
													0.936569	0.53014
													1.00275	0.51757
													0.997661	0.617861
													1.03801	0.602462
													1.15615	0.570703
													0.950268	0.646003
													1.16109
													1.06023
													0.905262
													0.919191
													0.875587
													0.872936
													0.882125
													1.17853
													0.903638
													1.04484
													1.01249
													1.0432
													1.03293
													0.977891

## Sheet: Sup Fig 5
C. %Fluorescence Recover (eGFP-TDP-43)												D. eGFP-TDP-43/alpha-tubulin
Time (sec)	mRuby			NUP62-mRuby			mRuby-Nup62
	Mean	SD	N	Mean	SD	N	Mean	SD	N				Soluble	Insoluble
0.105	99.9105	3.0984	20	100	1.22497	19	99.6738	1.50758	16			TDP43	53.4717	46.5283
0.606	99.5041	2.75949	20	99.1456	1.184	19	100	1.05608	16			TDP43 + mRuby-Nup62	38.1918	61.8082
1.106	100	2.58542	20	99.2459	1.62346	19	99.5796	0.926012	16
1.606	99.8728	2.44073	20	98.9873	0.811267	19	99.569	1.16254	16			Normalized to total relative signal
2.107	98.4219	3.34705	20	99.3225	1.3179	19	99.145	1.36248	16
3.26	3.73e-15	7.41195	20	0	4.54852	19	0.083188	2.79191	16
3.761	5.72875	7.92231	20	0.094047	4.41185	19	1.55e-15	2.83799	16
4.261	8.67595	8.70616	20	0.317463	4.18361	19	0.005733	3.11424	16
4.761	10.885	8.14824	20	1.32993	4.92233	19	0.28867	2.85034	16
5.262	13.8155	8.49593	20	0.744103	4.83849	19	1.08898	3.75672	16
5.762	16.0122	7.43064	20	1.49284	5.30132	19	1.15985	2.8594	16
6.263	17.7894	7.46143	20	1.25062	5.087	19	0.836584	3.49438	16
6.763	19.7296	8.68975	20	1.15929	5.13776	19	0.930225	3.2576	16
7.263	21.1027	7.78456	20	0.73158	4.68881	19	1.41399	3.28963	16
7.798	21.6852	7.73377	20	1.46129	5.305	19	1.39095	3.29389	16
8.298	23.5441	7.01422	20	1.4263	4.93917	19	1.05786	2.27537	16
8.799	24.4814	8.0962	20	1.48387	4.76734	19	1.59541	3.05409	16
9.299	25.6603	7.35609	20	1.53746	5.17693	19	1.7702	2.58722	16
9.8	26.3223	8.10952	20	2.43263	5.60746	19	1.2223	2.51637	16
10.3	27.7476	7.45225	20	2.3027	5.2492	19	1.04423	1.89017	16
10.8	28.2617	7.51741	20	2.17841	5.21563	19	0.959	2.87056	16
11.301	29.8914	7.60381	20	2.54668	5.34245	19	1.1345	2.43276	16
11.801	30.6346	7.91338	20	1.92288	4.74617	19	0.973693	2.77064	16
12.302	31.5764	8.42108	20	2.42565	4.9227	19	0.620526	1.9061	16
12.793	32.5382	8.45378	20	2.8182	5.12411	19	0.988521	2.20575	16
13.293	34.0572	9.33681	20	2.36515	4.98375	19	0.967815	2.66044	16
13.793	33.9165	9.11295	20	2.81309	5.31564	19	1.30583	2.78153	16
14.294	35.0178	8.22984	20	3.47464	5.60814	19	1.08806	2.42482	16
14.794	34.559	8.14769	20	3.3483	5.94559	19	1.09271	2.72814	16
15.294	36.4481	8.03411	20	3.1274	5.39985	19	1.4891	1.8914	16
15.795	36.3105	8.59864	20	2.7643	5.424	19	1.07423	2.42557	16
16.295	37.3926	8.82792	20	3.25513	5.40148	19	1.17135	3.453	16
16.796	37.8194	8.16005	20	2.81079	5.18175	19	1.54139	2.42257	16
17.296	38.6857	8.59599	20	2.78137	5.40853	19	1.23505	2.65128	16
17.805	39.9676	8.61757	20	2.70945	5.41141	19	1.79417	3.03255	16
18.306	40.1384	8.41132	20	3.11259	5.60319	19	1.46934	2.83947	16
18.806	41.3929	8.85926	20	2.4193	5.84308	19	1.91965	3.16103	16
19.306	42.5173	8.85563	20	2.82118	5.63871	19	1.75023	3.13413	16
19.807	42.6409	7.77637	20	2.83998	5.37275	19	1.8443	3.75539	16
20.307	42.4961	7.85592	20	3.04204	4.93407	19	1.90816	3.27958	16
20.808	42.8747	7.91617	20	2.69793	4.91292	19	1.95551	2.84004	16
21.308	43.8886	8.89561	20	3.11115	5.30603	19	1.82125	3.16508	16
21.808	44.8722	8.15592	20	3.09586	5.12325	19	1.91583	2.49212	16
22.309	43.6754	8.929	20	2.99593	5.35511	19	1.61118	3.73504	16
22.8	45.0264	8.47653	20	2.79663	4.91033	19	1.9207	3.0814	16
23.3	45.747	7.83856	20	3.48022	5.37001	19	2.13711	2.91548	16
23.8	46.1281	6.9771	20	3.20506	5.17444	19	2.14382	3.35622	16
24.301	45.9155	7.42147	20	3.26957	5.2859	19	2.37459	3.28316	16
24.801	46.8349	7.27238	20	3.84766	5.79994	19	1.92149	2.90724	16
25.302	46.6781	6.60567	20	3.69475	5.2823	19	1.88194	3.20485	16
25.802	46.1855	8.09845	20	3.82995	5.90627	19	2.60234	3.5481	16
26.302	48.2157	7.94513	20	4.39145	5.91443	19	2.60767	3.67761	16
26.803	49.4644	7.64486	20	3.56688	5.66142	19	2.36835	3.55306	16
27.303	48.9193	8.91442	20	3.45104	5.94629	19	2.14041	4.40866	16
27.812	49.5813	8.7987	20	3.68307	6.2574	19	2.64429	4.42629	16
28.313	49.9342	8.16631	20	3.87567	5.6385	19	2.54487	4.27023	16
28.813	50.5503	8.83469	20	3.70642	5.82424	19	1.93037	3.57114	16
29.314	50.6576	8.63503	20	3.39101	5.73719	19	2.27175	4.12818	16
29.814	51.2048	7.40085	20	3.02377	6.01073	19	2.17522	4.53283	16
30.314	51.1065	7.70918	20	3.87608	5.85661	19	2.75424	4.8982	16
30.815	51.7002	7.58529	20	3.304	5.65967	19	2.78345	5.24423	16
31.315	51.2692	7.81232	20	3.34978	6.2807	19	2.4249	4.18534	16
31.815	52.3695	8.74202	20	3.65011	5.86949	19	2.83422	4.794	16
32.316	51.643	7.87729	20	3.30829	5.87146	19	3.0332	5.91127	16
32.807	52.3312	7.19243	20	3.13139	6.10325	19	3.3456	5.13765	16
33.307	51.9543	7.6099	20	3.49174	5.63023	19	2.49827	4.05632	16
33.808	52.2128	8.25096	20	3.09654	5.95801	19	2.9453	4.12802	16
34.308	53.3558	6.63576	20	2.63116	5.84016	19	3.22851	4.19548	16
34.808	52.9991	8.16879	20	3.59049	5.6654	19	3.14469	4.00462	16
35.309	52.6106	7.1021	20	3.30769	5.80432	19	3.11433	4.28117	16
35.809	53.4814	6.93136	20	3.711	5.66047	19	3.18744	3.39123	16
36.31	53.7878	7.32502	20	3.92245	5.57476	19	3.12676	4.83156	16
36.81	53.4312	7.62455	20	3.80856	5.8457	19	3.38026	5.13837	16
37.31	54.5722	6.87219	20	3.8566	6.19786	19	2.90203	4.80714	16
37.819	54.282	7.11385	20	3.79824	5.91788	19	3.06181	4.49073	16
38.32	53.5945	7.24403	20	3.86521	5.60119	19	3.71032	5.32948	16
38.82	53.6181	7.27111	20	4.03108	6.12	19	3.10115	5.04354	16
39.321	54.8014	7.36318	20	4.82687	6.57622	19	3.59396	4.82329	16
39.821	54.7418	6.6818	20	4.23845	5.61524	19	3.91824	5.46388	16
40.321	53.9538	6.68945	20	4.59533	5.94205	19	3.59481	4.95224	16
40.822	54.3839	6.37716	20	4.29161	6.09668	19	3.92909	5.17706	16
41.322	55.7044	6.19746	20	5.02105	6.28884	19	4.25287	4.67524	16
41.823	55.4332	6.70528	20	5.19823	6.81031	19	4.02087	4.48507	16
42.323	56.7432	6.47736	20	4.96343	6.88802	19	4.80179	4.90624	16
42.814	56.312	5.67252	20	5.0476	6.74027	19	4.61087	4.91809	16
43.314	56.8808	6.86227	20	5.00144	6.70611	19	4.75428	4.87729	16
43.815	57.3869	6.75063	20	4.49385	6.44662	19	4.20651	4.35012	16
44.315	57.3648	5.76634	20	4.61644	6.46662	19	4.21529	4.53402	16
44.815	57.7003	5.85465	20	4.76439	6.55843	19	4.464	4.77625	16
45.316	57.0149	6.2854	20	4.39364	6.39767	19	4.37135	4.47153	16
45.816	57.2702	5.82141	20	4.76475	6.46814	19	4.27392	4.60271	16
46.317	57.8637	6.4027	20	4.52557	6.30665	19	4.46514	4.83976	16
46.817	57.6438	6.70191	20	4.96271	6.03449	19	4.63332	5.27751	16
47.317	57.592	6.39022	20	4.74653	5.76213	19	4.63278	5.22928	16
47.827	58.1393	7.70891	20	5.51274	6.42882	19	4.74606	5.81841	16
48.327	56.9207	6.24652	20	5.56621	6.34358	19	4.73595	5.34576	16
48.827	58.1755	7.07669	20	5.405	6.62278	19	4.95618	6.31234	16
49.328	58.335	6.63423	20	4.973	6.19432	19	4.71292	5.62009	16
49.828	57.6072	6.80499	20	5.44211	6.18744	19	4.47442	5.10655	16
50.329	58.9661	7.16542	20	5.30628	6.14854	19	4.69029	5.29214	16
50.829	58.3102	7.41953	20	4.99649	6.62714	19	4.54237	4.8588	16
51.329	60.5581	6.52042	20	4.66463	5.74924	19	4.32733	5.51882	16
51.83	60.2734	7.42714	20	5.94628	6.55555	19	4.20996	5.68645	16
52.33	59.7191	8.69933	20	5.77249	6.71443	19	3.59099	3.95704	16
52.821	59.5188	7.65137	20	5.67836	6.3344	19	4.34533	5.34728	16
53.321	60.8764	7.6697	20	5.68012	6.47355	19	3.84846	4.54533	16
53.822	59.6705	8.93284	20	5.69118	6.4039	19	3.83606	5.19738	16
54.322	60.568	8.07205	20	6.17688	6.44183	19	3.92231	5.36427	16
54.823	60.6197	9.65226	20	6.41541	6.44254	19	3.95405	4.78209	16
55.323	59.9073	8.51246	20	5.6945	5.91801	19	4.46602	4.49665	16
55.823	61.5714	8.37837	20	5.67442	6.09886	19	4.04599	4.67823	16
56.324	61.5465	10.0133	20	5.55208	5.93728	19	4.6317	4.86308	16
56.824	62.033	8.39216	20	6.39779	6.94791	19	4.44004	5.03053	16
57.325	61.6345	9.2649	20	6.3468	6.44765	19	4.76741	4.84985	16
57.834	61.0627	9.93892	20	6.47398	6.67982	19	4.90529	5.59318	16
58.334	61.2658	10.0267	20	6.9195	6.66132	19	4.68184	4.75376	16
58.835	61.6945	8.33817	20	6.63466	6.72397	19	4.70841	4.86255	16
59.335	61.9549	9.89081	20	6.3492	6.99932	19	4.48668	4.7647	16
59.835	62.5958	8.14362	20	6.89268	6.61613	19	4.3913	4.92004	16
60.336	63.5631	9.46529	20	7.00251	7.30781	19	4.5917	4.96105	16
60.836	62.1694	9.66871	20	6.67371	7.02258	19	4.58932	5.14431	16
61.337	62.3385	10.1691	20	6.72519	6.64067	19	4.99636	5.0358	16
61.837	63.1623	9.67613	20	6.50649	6.49404	19	5.01304	4.9341	16
62.337	63.4198	9.50245	20	6.7665	5.82544	19	5.14452	4.65598	16
62.828	63.1135	9.75134	20	6.77836	6.05277	19	4.96453	4.3822	16
63.329	63.7556	8.23694	20	6.93073	6.10631	19	5.22966	5.25653	16
63.829	62.9703	8.78639	20	6.5664	6.39037	19	4.98708	4.81287	16
64.329	63.1574	8.92614	20	6.3525	5.62164	19	5.00411	5.56127	16
64.83	64.125	8.4426	20	6.25249	5.57066	19	5.24908	5.13895	16
65.33	64.2977	9.61005	20	5.84997	5.83643	19	4.28264	4.23479	16
65.831	63.9585	8.13442	20	6.61019	6.38849	19	5.16802	5.73679	16
66.331	64.4374	9.72908	20	6.57557	5.87349	19	4.84682	5.56936	16
66.831	64.623	9.81863	20	6.98353	6.69251	19	5.00713	5.63055	16
67.332	65.4195	10.2536	20	6.70298	6.22883	19	5.06652	5.62134	16
67.841	64.7158	11.9362	20	6.34748	6.08869	19	5.10381	6.10084	16
68.341	64.3831	11.3352	20	6.96096	6.42455	19	5.35025	6.22521	16
68.842	64.9776	11.2222	20	6.35868	6.31408	19	5.05209	5.90145	16
69.342	65.2361	10.0049	20	6.60708	6.2974	19	5.17213	5.68453	16
69.842	65.0306	10.4207	20	6.67691	6.77658	19	5.06505	6.04953	16
70.343	65.7795	10.7004	20	6.97414	7.2776	19	5.35669	5.95697	16
70.843	65.268	9.8605	20	6.38787	5.89684	19	4.75301	5.46382	16
71.344	66.2815	9.98629	20	6.18851	5.99989	19	4.66741	4.30002	16
71.844	65.993	9.38088	20	5.70635	5.57883	19	5.23377	5.53347	16
72.344	65.8239	9.11066	20	6.4557	6.30005	19	4.79619	5.87713	16
72.835	65.5497	10.0794	20	6.6187	6.79015	19	5.25582	6.47476	16
73.336	66.4075	9.78059	20	7.2936	7.25564	19	4.89638	5.28062	16
73.836	66.2628	9.9845	20	6.63437	6.46264	19	5.67061	6.1487	16
74.337	67.523	9.01147	20	6.50422	6.21082	19	5.08776	5.59633	16
74.837	67.2182	9.28752	20	6.74407	6.39731	19	5.04307	5.70979	16
75.337	66.0908	10.0705	20	6.83261	6.28336	19	5.23816	4.62052	16
75.838	66.7732	9.12014	20	6.73754	6.32059	19	5.0825	4.74313	16
76.338	67.1929	8.79027	20	6.42184	6.03498	19	5.38665	5.59865	16
76.839	67.1215	9.64432	20	6.64001	5.9007	19	4.90697	5.71186	16
77.339	67.2736	9.90315	20	6.82779	5.7369	19	5.00185	5.47649	16
77.848	67.3261	9.38893	20	6.71158	6.14036	19	5.50419	6.25321	16
78.348	66.8945	9.9359	20	6.69667	5.95315	19	5.62136	6.96096	16
78.849	67.5211	10.0214	20	6.98674	5.88285	19	4.71972	5.2315	16
79.349	67.3142	9.29903	20	6.99053	5.78008	19	5.46762	6.01596	16
79.85	67.75	11.024	20	7.22576	6.19615	19	5.12486	6.18776	16
80.35	66.9875	11.4811	20	6.80088	6.03945	19	5.22842	5.95489	16
80.85	68.1504	10.2584	20	6.98948	6.47776	19	5.02658	5.53325	16
81.351	66.9455	11.9017	20	7.16979	6.43192	19	5.51494	5.59656	16
81.851	68.1242	12.4058	20	7.48803	6.51774	19	5.71514	6.16615	16
82.352	68.6394	11.9516	20	7.97658	6.55576	19	5.7574	5.70915	16
82.843	67.5628	12.7088	20	8.08874	7.00004	19	6.40247	6.597	16
83.343	68.9792	12.3467	20	7.96359	6.43404	19	6.125	6.54384	16
83.843	68.1733	12.2511	20	7.77812	6.07154	19	6.12671	6.11497	16
84.344	68.2465	12.0026	20	8.09367	6.57475	19	6.04819	6.19984	16
84.844	68.3041	12.5829	20	7.99537	6.46124	19	6.13415	6.41987	16
85.345	67.7283	12.4984	20	8.17868	6.56623	19	6.0322	6.73227	16
85.845	69.2135	13.5674	20	8.06221	6.34313	19	5.79089	6.00871	16
86.345	68.9023	12.6866	20	8.03272	6.84381	19	5.98366	7.04352	16
86.846	68.8509	13.4055	20	8.15907	6.85221	19	6.17789	5.79333	16
87.346	68.7709	13.154	20	7.82578	7.17125	19	6.30657	6.56986	16
87.855	67.8627	12.9186	20	7.9299	7.07803	19	6.23718	7.11621	16
88.356	69.5936	12.4132	20	7.93502	6.67469	19	5.51697	6.48101	16
88.856	68.5272	12.02	20	8.16025	6.95585	19	6.18807	6.18655	16
89.356	69.0601	12.8076	20	8.27638	7.42172	19	5.62617	5.69618	16
89.857	68.9595	13.2778	20	8.30614	6.96991	19	5.59694	5.95523	16
90.357	68.5622	13.1495	20	8.4725	7.13908	19	5.54931	5.92694	16
90.858	68.7153	13.0556	20	8.08137	6.05191	19	5.5195	6.17841	16
91.358	70.5796	12.7845	20	7.75533	6.34014	19	5.90383	5.77345	16
91.858	70.0801	12.3302	20	7.98054	6.76729	19	5.61662	5.63643	16
92.359	69.7779	13.9034	20	7.89642	6.60559	19	5.93585	5.72963	16
92.85	69.4373	12.6744	20	8.15893	6.87172	19	5.99922	6.29412	16
93.35	69.2395	13.0058	20	8.35905	6.76638	19	5.85799	5.71467	16
93.85	69.5086	13.8075	20	8.18133	6.53588	19	6.47552	5.93206	16
94.351	70.2464	14.4486	20	8.59315	6.89666	19	6.5748	6.13039	16
94.851	70.1916	13.9148	20	8.18385	6.17644	19	5.95254	5.82155	16
95.352	69.9324	13.5	20	7.81285	5.93173	19	6.42077	5.94492	16
95.852	69.5797	13.2616	20	8.25648	6.50399	19	5.78343	5.1396	16
96.352	69.5645	12.9754	20	8.55577	6.53558	19	5.85906	5.64763	16
96.853	69.3401	11.6835	20	8.4495	6.6553	19	5.8988	5.97346	16
97.353	69.4338	12.0927	20	8.68796	6.63173	19	6.41799	6.49309	16
97.862	69.4305	14.6429	20	8.4693	6.44117	19	6.44593	6.00249	16
98.363	69.9497	13.8466	20	8.39816	6.24498	19	6.17017	6.68714	16
98.863	70.9442	14.3541	20	8.08389	6.06179	19	6.42473	6.90108	16
99.364	69.5574	13.4531	20	7.90012	6.32935	19	6.55399	6.64999	16
99.864	70.2095	14.146	20	8.05555	6.59535	19	6.65173	6.41352	16
100.364	69.7625	13.3255	20	8.15087	6.94208	19	7.35633	6.73681	16
100.865	70.1866	13.0872	20	7.82026	6.51037	19	6.9537	7.52988	16
101.365	70.3752	11.6755	20	7.29357	6.62697	19	6.49161	6.45638	16
101.866	70.8799	11.735	20	8.65237	6.67298	19	7.04785	6.7382	16
102.366	70.7852	12.2508	20	7.84397	5.99514	19	7.2	7.06653	16
102.857	71.1411	12.4169	20	8.30228	6.01602	19	7.37989	7.21502	16
103.357	69.8234	12.0161	20	8.48015	6.64893	19	6.81238	5.9387	16
103.858	70.8716	11.9206	20	8.85255	7.23427	19	7.15511	6.78842	16
104.358	71.1801	11.3355	20	8.63689	6.96105	19	7.30737	6.36053	16
104.858	71.1139	12.1678	20	8.30597	6.89319	19	7.22472	6.15998	16
105.359	70.3793	11.9128	20	8.15708	6.76501	19	7.35058	6.46857	16
105.859	70.8759	11.9554	20	8.29045	7.05302	19	7.22873	6.56344	16
106.36	70.6109	11.8218	20	8.21544	6.51127	19	7.26286	5.81941	16
106.86	71.3398	10.7781	20	8.12063	6.24847	19	7.85043	6.70671	16
107.36	71.9065	10.5944	20	8.44591	7.12101	19	7.38151	6.75786	16
107.869	72.0037	11.579	20	8.25562	6.83485	19	7.80637	7.12703	16
108.37	72.1276	11.4618	20	8.41572	6.81793	19	7.47664	6.56017	16
108.87	70.7653	10.5184	20	8.40806	6.40909	19	8.04243	7.26634	16
109.371	71.0427	10.5395	20	9.0242	6.24455	19	8.09439	6.92336	16
109.871	70.3711	11.2108	20	8.99991	6.34814	19	7.91038	7.4768	16
110.371	71.2608	10.6986	20	8.90519	6.19503	19	7.49541	7.40621	16
110.872	70.7495	9.82587	20	9.22626	6.25542	19	7.76478	7.14607	16
111.372	70.5285	9.96865	20	8.5964	6.26611	19	7.05306	7.11684	16
111.873	70.7317	9.62894	20	8.55466	6.0905	19	7.35058	7.83697	16
112.373	71.656	9.95552	20	8.73889	6.32351	19	7.29715	7.10036	16
112.864	71.4515	9.06606	20	8.62988	6.19699	19	7.28219	7.27126	16
113.364	70.3264	8.98523	20	9.03704	6.02402	19	7.62171	7.07557	16
113.865	71.7422	9.31539	20	9.40691	6.83893	19	7.58182	6.43204	16
114.365	71.4689	9.68801	20	9.16685	7.0444	19	7.27998	6.29822	16
114.866	71.3873	10.0413	20	9.19591	6.54757	19	8.01433	7.04434	16
115.366	72.2128	9.6461	20	9.37329	6.6913	19	8.16215	6.65316	16
115.866	72.3596	10.2539	20	9.95569	6.87039	19	7.92031	7.34364	16
116.367	71.7979	9.40218	20	9.49474	6.89855	19	8.14289	6.56852	16
116.867	73.5308	10.4526	20	10.0265	7.32202	19	8.37357	7.45634	16
117.368	73.015	8.37779	20	9.59368	6.67624	19	7.95595	7.05399	16
117.877	72.4147	9.49891	20	9.65001	7.12068	19	7.97188	7.08832	16
118.377	71.7118	10.2693	20	9.2711	7.02912	19	8.17735	7.56338	16
118.877	71.3713	9.14703	20	9.24715	7.60268	19	8.31905	7.46141	16
119.378	71.603	9.11613	20	8.8434	6.57129	19	8.28352	7.08809	16
119.878	71.7118	8.79142	20	9.11947	6.7005	19	8.12061	7.11667	16
120.379	71.6373	10.0601	20	8.81478	7.36154	19	7.57115	6.52492	16
120.879	71.616	9.10546	20	8.48675	6.60221	19	7.59947	6.41119	16
121.379	72.0489	8.58108	20	8.78979	7.40163	19	7.68784	6.81468	16
121.88	72.846	10.6547	20	8.82339	6.28138	19	7.35969	6.72251	16
122.38	72.4866	8.47022	20	9.04231	7.25171	19	7.1231	6.03489	16

[truncated: 2 more sheets: Sup Fig 6, Sup Fig 7]
